# Supplementary material for: Regional Differences in Neuroinflammation-Associated Gene Expression in the Brain of Sporadic Creutzfeldt–Jakob Disease Patients
Source: Int J Mol Sci. 2020 Dec 25;22(1):140. doi: 10.3390/ijms22010140 (PMC7795938; doi:10.3390/ijms22010140)
Supplement: Supplementary file 1 [file ijms-22-00140-s001.zip]

Archive with 3 entries (3 files):
- S1_gene lists_27_11_2020.xlsx
- S2_the panel_21_9_2020.xlsx
- S3_Control tissues_20_11_2020.docx
