# Supplementary material for: Regional Differences in Neuroinflammation-Associated Gene Expression in the Brain of Sporadic Creutzfeldt–Jakob Disease Patients
Source: Int J Mol Sci. 2020 Dec 25;22(1):140. doi: 10.3390/ijms22010140 (PMC7795938; doi:10.3390/ijms22010140)
Supplement: Supplementary file 1 [file ijms-22-00140-s001.zip › S1_gene lists_27_11_2020.xlsx]

## Sheet: S1a var
S1a.	265 most variable genes across all samples.
ADAMTS16																			Legend
ADRA2A																			sCJD	sporadic Creutzfeldt-Jakob disease
AIF1																			CT	control tissue
ALDH1L1																			FC	frontal cortex
AMIGO2																			CB	cerebellum
ANAPC15																			DEG(s)	differiantially expressed gene(s)
ANXA1																			Dx	diagnosis
ARC																			FF	fresh frozen
ARHGAP24
ASB2
ATP5J2
AXL
BAG3
BARD1
BCAS1
BCL2
BDNF
BIRC3
BLNK
C1QA
C1QB
C1QC
C3
C3AR1
C4A
CABLES1
CAMK4
CASP4
CASP7
CASP8
CCL2
CCL3
CCL4
CD14
CD163
CD24
CD44
CD68
CD74
CD84
CDKN1A
CDKN1C
CHN2
CIDEB
CLDN5
CLIC4
CNP
CNTNAP2
CP
CRIP1
CSF1R
CSF3R
CTSS
CX3CL1
CX3CR1
CYBB
CYP27A1
DAPK1
DLX1
DLX2
DOCK1
DOCK2
DUSP7
E2F1
EBI3
EGR1
EMP1
ENTPD2
EOMES
ERBB3
ETS2
F3
FA2H
FANCC
FAS
FCER1G
FCGR1A
FCGR3A
FEN1
FGF13
FGL2
FKBP5
FOS
FPR1
FSCN1
GADD45A
GAL3ST1
GBP2
GDPD2
GFAP
GJA1
GJB1
GPR34
GPR62
GRAP
GRIN2B
GRM2
GRM3
GSTM1
HDAC2
HELLS
HILPDA
HIST1H1D
HLA-E
HMOX1
HPRT1
HRK
HSD11B1
HSPB1
ICAM2
IFI30
IFIH1
IFITM2
IFITM3
IGSF6
IKBKB
IKBKE
IL1RAP
IL6R
INPP5D
IRF1
IRF6
IRF7
IRF8
ISLR2
ITGA6
ITGAM
ITGAX
JAG1
KCNJ10
KDM4C
KDM5D
KIT
LACC1
LAIR1
LDLRAD3
LGMN
LILRB4
LINGO1
LMNB1
LRRC25
LST1
LTBR
LTC4S
MAFB
MAFF
MAG
MAL
MAPK10
MCM2
MEF2C
MERTK
MFGE8
MOBP
MOG
MS4A4A
MSN
MSR1
MVP
MYC
MYORG
MYRF
NEFL
NFKB2
NGFR
NINJ2
NOSTRIN
NPL
NPNT
NPTX1
NQO1
NRGN
NRP2
NTHL1
NWD1
OAS1
OLFML3
OLIG2
OPALIN
OSGIN1
OSMR
P2RX7
P2RY12
PADI2
PDPN
PECAM1
PIK3R1
PIK3R2
PIK3R5
PILRA
PLA2G5
PLD1
PLEKHB1
PLLP
PLP1
PLXDC2
PMP22
PNOC
POLE
PRKAR2B
PRKCQ
PROS1
PTGER3
PTGS2
PTPN6
RAB6B
RAC2
RALB
RAPGEF3
RELN
RSAD2
RTN4RL1
S100A10
S1PR3
S1PR5
SALL1
SERPINA3
SERPINF1
SERPING1
SIGLEC8
SLC17A6
SLC1A3
SLC2A5
SLC6A1
SLCO2B1
SOCS3
SOX10
SOX9
SPINT1
SPP1
SRGN
ST8SIA6
STMN1
SYK
TBR1
TCIRG1
TGFB1
TGM2
TIE1
TIMP1
TLR2
TLR4
TLR9
TM4SF1
TMEM119
TMEM144
TMEM173
TMEM204
TNFRSF1A
TNFRSF1B
TNFRSF25
TNFSF13B
TP53BP2
TP73
TPD52
TRADD
TREM2
TSPAN18
TUBB3
TUBB4A
TYROBP
UNG
VAV1
VIM
WAS

## Sheet: S1b FC sCJD vs CT
S1b.	sCJD vs. CT (p<0.05, q=0.06, >2-fold change, FC) 184 DEG
Gene_ID	p-value	q-value	Log2FC
SERPINA3	3.28264e-06	8.44732e-05	4.76483													Legend
CD44	3.34074e-05	0.000222332	3.2447													sCJD	sporadic Creutzfeldt-Jakob disease
SOCS3	5.69385e-06	0.000107906	3.22475													CT	control tissue
SPP1	1.9858e-06	7.86303e-05	2.78264													FC	frontal cortex
MSR1	0.000773703	0.00181838	2.72887													CB	cerebellum
FCER1G	0.000168899	0.000647835	2.68674													DEG(s)	differiantially expressed gene(s)
TLR2	4.78393e-07	6.82305e-05	2.62093													Dx	diagnosis
EMP1	3.1642e-05	0.000214277	2.58515													FF	fresh frozen
C1QA	2.60284e-06	7.86303e-05	2.56383
GFAP	2.13637e-05	0.0001718	2.50249
CCL2	2.38542e-06	7.86303e-05	2.48957
C4A	6.56639e-06	0.000107906	2.48459
C1QB	1.90161e-05	0.000170286	2.47007
C1QC	5.5828e-06	0.000107906	2.40178
HSPB1	1.35504e-05	0.000156663	2.39516
CP	0.000326657	0.00100872	2.28585
CD14	3.15847e-05	0.000214277	2.24046
TGFB1	2.77275e-05	0.000205823	2.23377
CD68	0.000119087	0.000507021	2.21682
FCGR1A	6.10452e-06	0.000107906	2.20632
LAIR1	9.43005e-05	0.000445564	2.19245
CDKN1A	1.22595e-05	0.00014788	2.18208
CD163	0.00092981	0.00206268	2.16521
ITGAX	0.000236163	0.000869696	2.15774
LILRB4	0.000444076	0.0012157	2.12485
PIK3R5	0.000616585	0.00154281	2.0896
C3AR1	5.971e-06	0.000107906	2.08871
TCIRG1	4.24291e-05	0.000254196	2.0862
GBP2	4.44503e-05	0.000259967	2.04566
IFI30	0.000395921	0.00113204	2.03212
CD84	1.51579e-05	0.000162526	1.97296
MAFF	0.000258831	0.000878541	1.97066
TNFRSF1B	1.73764e-05	0.000167682	1.95248
IFITM3	2.20917e-06	7.86303e-05	1.94175
OSMR	1.8104e-07	6.82305e-05	1.93016
CD74	4.56506e-05	0.000260466	1.90242
TYROBP	0.000679036	0.00166948	1.89841
HMOX1	0.000317324	0.000995831	1.87246
IRF7	0.000180268	0.000682189	1.83474
EBI3	2.96197e-05	0.000211726	1.83285
NFKB2	1.02514e-05	0.00013645	1.81629
LRRC25	0.000619523	0.00154281	1.80321
SRGN	1.71849e-05	0.000167682	1.75001
NQO1	8.09597e-06	0.000120194	1.72267
TGM2	7.89376e-05	0.000385695	1.72263
DOCK2	0.000272135	0.000898969	1.70885
TNFRSF1A	6.98871e-06	0.000107906	1.70042
CSF3R	0.000919806	0.00206268	1.67743
LTBR	2.07562e-05	0.0001718	1.66861
WAS	0.000105037	0.000476989	1.62981
BAG3	1.18767e-05	0.00014788	1.61521
VAV1	0.000264399	0.00088746	1.60266
TREM2	0.000775147	0.00181838	1.59256
ITGAM	0.000119531	0.000507021	1.56879
MVP	5.34067e-05	0.00028173	1.55125
S1PR3	0.000168136	0.000647835	1.54311
TIMP1	2.26733e-05	0.00017861	1.53949
SYK	0.000575428	0.00146128	1.52637
NGFR	0.000718231	0.00172197	1.5197
SLC2A5	1.82402e-05	0.00016914	1.51927
TNFSF13B	1.66911e-05	0.000167682	1.51907
RAC2	0.000259465	0.000878541	1.50323
IFITM2	0.000351216	0.00103612	1.49068
TMEM119	0.000463165	0.00125022	1.48548
PLXDC2	2.70083e-06	7.86303e-05	1.4787
INPP5D	7.43281e-05	0.000367829	1.47161
CASP4	0.000238828	0.000869696	1.45812
PTPN6	0.000499854	0.00131254	1.45239
ANXA1	3.77199e-05	0.000246778	1.4481
RAPGEF3	0.000550329	0.00141618	1.4405
PADI2	5.13343e-05	0.000275209	1.43296
HILPDA	0.000134984	0.000548461	1.43024
S100A10	0.000126123	0.000524309	1.41545
AIF1	0.000128608	0.000528115	1.41255
TNFRSF25	0.00090711	0.00205967	1.41249
FPR1	0.00497883	0.00857398	1.41165
IRF8	0.000489172	0.00129902	1.38767
TRIM47	6.95745e-06	0.000107906	1.38283
CSF1	2.42159e-06	7.86303e-05	1.3786
OSGIN1	0.000244196	0.000872774	1.37468
P2RX7	4.80411e-05	0.000261181	1.37311
IRF1	0.000760097	0.00181109	1.35098
SIGLEC8	0.00959774	0.0150599	1.34948
CTSS	4.2805e-05	0.000254196	1.34453
CASP8	0.00101828	0.00221747	1.34252
IKBKE	0.00228967	0.00435376	1.33926
LST1	4.64292e-05	0.000260466	1.32105
GSN	8.63103e-06	0.000123392	1.31793
CYBB	0.007252	0.0119118	1.31053
CASP6	1.37994e-05	0.000156663	1.30969
MSN	2.61782e-05	0.000198133	1.30375
C3	0.00485763	0.00844614	1.30262
FCGR3A	0.0466768	0.0613966	1.29986
GPR34	0.000804127	0.00185864	1.28814
CYP27A1	0.000107368	0.000481093	1.28616
SLCO2B1	0.00117453	0.00246397	1.28072
MS4A4A	0.00892619	0.0142376	1.26481
CNN2	0.000419206	0.00115581	1.24256
MYD88	5.30289e-07	6.82305e-05	1.24204
SOX10	0.000700813	0.00170135	1.23615
ALDH1L1	1.47455e-05	0.000162526	1.23395
DAB2	0.000412434	0.00115362	1.23165
GPR62	0.000142994	0.000574954	1.23102
PECAM1	4.15342e-05	0.000254196	1.22836
IL6R	0.000491341	0.00129902	1.22059
HIST1H1D	9.46536e-05	0.000445564	1.20711
PLXNB3	0.00115861	0.00245727	1.20256
B3GNT5	0.00240594	0.00453021	1.19447
MYC	0.000257861	0.000878541	1.18866
BOK	0.000684271	0.0016717	1.18643
ITGB5	0.00117196	0.00246397	1.18409
SLFN11	0.000401224	0.00113877	1.18355
FDXR	5.40105e-05	0.00028173	1.17984
IKBKB	0.000418582	0.00115581	1.17892
TLR9	0.00158822	0.00316006	1.17657
AXL	0.000100234	0.000460601	1.17425
HLA-E	0.000113812	0.000493612	1.16311
TNFRSF10B	0.00603236	0.0100801	1.15334
DDB2	1.11968e-05	0.000144066	1.14987
MAN2B1	0.000108433	0.000481093	1.13269
DNA2	3.12564e-05	0.000214277	1.12511
NFKBIA	7.37702e-05	0.000367829	1.12331
GRAP	0.0084306	0.0135592	1.12221
LTC4S	0.00127989	0.0026002	1.12165
VIM	0.00011152	0.000489168	1.12102
PILRA	0.000669771	0.00165725	1.11721
CLIC4	2.85188e-06	7.86303e-05	1.11238
OLFML3	0.00366207	0.00658095	1.10766
BCL2	0.0042147	0.00749712	1.10182
TM4SF1	7.36107e-05	0.000367829	1.09958
CD40	0.00257819	0.00483099	1.09941
MERTK	0.000326331	0.00100872	1.09599
CLDN5	0.00362799	0.00657467	1.09595
MYRF	0.00140742	0.00282949	1.08906
CASP1	0.00170295	0.00336467	1.08407
TIE1	0.00499439	0.00857398	1.08317
MAP3K14	0.00282948	0.00522573	1.07666
CSF1R	0.00971156	0.0151768	1.07601
NPL	0.000165348	0.000647835	1.06879
KAT2A	0.00085731	0.00196977	1.05767
ICAM2	0.000288774	0.000936694	1.03998
TGFBR1	0.000280476	0.000917488	1.03541
MAL	0.00024208	0.000872774	1.02368
PLD2	4.65599e-05	0.000260466	1.02202
APOE	0.00110501	0.00236963	1.01966
NWD1	0.00573332	0.00970641	1.01577
CCL4	0.0482437	0.0624901	1.00972
TMEM204	0.00297619	0.00547052	1.00731
BIRC5	0.00576267	0.0097135	1.00656
SOX9	0.00121596	0.00252345	1.00574
BLNK	0.00553883	0.00941844	1.00298
ESAM	1.94109e-05	0.000170286	1.00189
CD47	0.00154195	0.00308389	-1.01328
PRKACB	0.00107038	0.00230819	-1.01857
ATP5G	5.00484e-06	0.000107906	-1.02943
PRKAR2B	0.00034237	0.00102469	-1.04627
RALB	1.84038e-05	0.00016914	-1.05065
NRGN	0.00456681	0.00804927	-1.08295
HOMER1	2.95539e-05	0.000211726	-1.09625
RAB6B	5.21312e-06	0.000107906	-1.10023
HDAC2	0.000777288	0.00181838	-1.10125
PAK1	0.000545892	0.00141419	-1.1468
ASB2	0.00815052	0.0132189	-1.16681
LDHA	0.00121569	0.00252345	-1.17868
CNTNAP2	4.03646e-05	0.000251302	-1.19484
ATP6V1A	0.00127682	0.0026002	-1.20033
FEN1	0.00366555	0.00658095	-1.20762
PPP3CA	1.67775e-05	0.000167682	-1.2264
DLX1	1.00178e-06	7.73375e-05	-1.29736
NTHL1	0.00086896	0.00198472	-1.30804
ATP5J2	0.000994936	0.00218208	-1.31146
CAMK4	3.87536e-05	0.000249315	-1.31601
NPTX1	0.000272485	0.000898969	-1.31775
IGF1	2.00029e-05	0.00017158	-1.32061
GRIN2B	2.74803e-06	7.86303e-05	-1.4517
TPD52	0.000169511	0.000647835	-1.58613
PNOC	0.000408923	0.00115215	-1.63959
HPRT1	0.000253111	0.000878541	-1.64012
BDNF	8.70777e-05	0.00042015	-1.73696
TUBB3	0.000126323	0.000524309	-1.80027
RELN	8.95133e-07	7.73375e-05	-1.88492
NEFL	0.000456879	0.00124194	-2.1535
KIT	2.74234e-06	7.86303e-05	-2.45342
SLC17A6	9.08054e-06	0.000125182	-2.86343

## Sheet: S1c CB sCJD vs CT
S1c.	sCJD vs. CT (p<0.05, q=0.06, >2-fold change, CB) 88 DEG
Gene_ID	p-value	q-value	Log2FC											Legend
SERPINA3	2.09672e-05	0.000147493	4.23545											sCJD	sporadic Creutzfeldt-Jakob disease
SPP1	0.00026611	0.000810247	2.47856											CT	control tissue
CDKN1A	3.15033e-06	6.53961e-05	2.35385											FC	frontal cortex
CP	2.40983e-05	0.000158582	2.31285											CB	cerebellum
SOCS3	4.1674e-06	6.53961e-05	2.27928											DEG(s)	differiantially expressed gene(s)
HMOX1	3.92637e-06	6.53961e-05	2.04531											Dx	diagnosis
FCER1G	0.000353292	0.000960955	2.02695											FF	fresh frozen
CD44	0.000507103	0.00129311	1.94137
EMP1	0.000125986	0.00046538	1.93541
TNFSF13B	2.02778e-05	0.000147493	1.91098
C1QB	0.0012333	0.00259375	1.8942
HSPB1	0.000328118	0.00093082	1.80951
FCGR1A	0.000591791	0.00143721	1.78177
IFI30	1.43137e-05	0.00012638	1.77369
C4A	0.000133764	0.000478734	1.74569
TLR9	1.27554e-05	0.00012638	1.72425
HILPDA	4.01994e-05	0.000218003	1.71689
C1QC	0.000768633	0.00176181	1.714
C1QA	0.0002881	0.000851774	1.69675
CD68	0.000333088	0.00093082	1.67605
LTC4S	3.58992e-06	6.53961e-05	1.66854
IFITM2	4.1677e-05	0.000218003	1.5573
MAFF	6.79267e-05	0.000307934	1.51552
LILRB4	0.000157016	0.000542902	1.50781
TGFB1	2.26791e-05	0.000154218	1.48793
TNFRSF1A	3.34816e-05	0.00019515	1.48294
FKBP5	0.000861121	0.00188891	1.48155
IFITM3	0.000548795	0.00138215	1.47051
IKBKB	7.90719e-07	3.42451e-05	1.46782
TLR2	6.24841e-05	0.000296436	1.45749
C3AR1	0.000210783	0.000661535	1.44494
TCIRG1	3.21361e-05	0.00019515	1.4385
ITGAX	0.00423295	0.00735515	1.43645
SRGN	0.000438848	0.00113323	1.42348
CASP6	2.95798e-06	6.53961e-05	1.40233
OSMR	0.000225061	0.000695642	1.39866
MSR1	0.00319163	0.00581332	1.38867
CD163	0.00445467	0.00763658	1.38331
GBP2	0.000788307	0.00178683	1.36496
IL6R	0.00042772	0.00111865	1.35255
NFKB2	1.26653e-05	0.00012638	1.30532
TGM2	0.000208643	0.000661535	1.30489
LAIR1	0.000806772	0.00180859	1.2928
TNFRSF1B	0.000274049	0.000822146	1.28991
CD84	0.000904179	0.00196226	1.28804
DNA2	1.95656e-05	0.000147493	1.25764
GFAP	0.0144476	0.0216713	1.25524
P2RX7	3.34258e-05	0.00019515	1.24498
LTA	0.00148957	0.00295272	1.19323
CD74	0.00641219	0.0104647	1.18881
PLXNB3	6.8749e-07	3.42451e-05	1.16452
SLC2A5	0.00192895	0.00378372	1.14623
TGM1	7.29591e-05	0.000308427	1.12875
TYROBP	0.0179088	0.0259107	1.07085
CCL2	0.00383495	0.00686255	1.0596
WAS	0.00058772	0.00143721	1.05004
IRF1	7.5257e-05	0.000308427	1.0419
ITGAM	1.48682e-05	0.00012638	1.0302
MAP3K14	5.03494e-05	0.000256782	1.02371
S1PR3	0.000177999	0.000585676	1.00737
TNFRSF25	0.00126986	0.00261669	1.00577
FANCG	7.56594e-05	0.000308427	1.0021
INPP5D	4.02125e-05	0.000218003	1.00088
NPTX1	1.44982e-05	0.00012638	-1.00725
RAB7A	7.21532e-05	0.000308427	-1.01186
TPD52	0.00070015	0.00162307	-1.03459
S100B	0.0114469	0.0179629	-1.05913
KDM4D	0.000127751	0.00046538	-1.0729
RPL9	0.00017018	0.000569126	-1.0759
RPL36AL	1.03443e-05	0.000117235	-1.08285
CIDEB	0.00010941	0.000429225	-1.10869
FGL2	0.00629756	0.0103605	-1.11058
TTR	0.00868494	0.0139506	-1.13084
PPP3CA	4.97226e-06	7.24529e-05	-1.15381
GRM2	6.68379e-05	0.000307934	-1.21163
FEN1	5.28757e-05	0.000263089	-1.2165
RHOA	0.00014518	0.000510632	-1.24769
HDAC2	0.000668007	0.00160322	-1.28387
GRM3	1.42725e-05	0.00012638	-1.28883
OPALIN	0.0060792	0.0101652	-1.30561
ATP5J2	1.86218e-05	0.00014611	-1.34639
RPS10	3.54031e-06	6.53961e-05	-1.35263
EOMES	3.71905e-07	3.42451e-05	-1.44846
ADRA2A	5.35135e-06	7.2576e-05	-1.74706
GRIN2B	8.17037e-07	3.42451e-05	-2.04164
SLC6A1	4.13872e-05	0.000218003	-2.09014
NEFL	5.69224e-06	7.2576e-05	-2.38141
KIT	8.3934e-07	3.42451e-05	-3.17139

## Sheet: S1d sCJD vs CT FC-CB common
S1d.	sCJD vs. CT (p<0.05, >2-fold change, FC and CB common) 68 DEG
Gene_ID	p-value	q-value	Log2FC												Legend
SERPINA3	1.51769e-10	1.37652e-08	4.50902												sCJD	sporadic Creutzfeldt-Jakob disease
SOCS3	2.25467e-10	1.37652e-08	2.76788												CT	control tissue
SPP1	1.99744e-09	5.86615e-08	2.6357												FC	frontal cortex
CD44	7.24398e-08	6.03305e-07	2.6149												CB	cerebellum
FCER1G	1.88416e-07	1.2369e-06	2.36792												DEG(s)	differiantially expressed gene(s)
CP	3.19769e-08	3.30428e-07	2.2989												Dx	diagnosis
EMP1	1.25278e-08	1.66441e-07	2.27118												FF	fresh frozen
CDKN1A	8.95329e-11	1.09801e-08	2.26508
C1QB	6.92246e-08	5.95148e-07	2.1918
C1QA	2.63046e-09	7.33897e-08	2.14483
C4A	2.80102e-09	7.44271e-08	2.12754
HSPB1	1.1654e-08	1.62574e-07	2.11216
MSR1	1.29817e-05	3.95836e-05	2.08126
C1QC	1.39522e-08	1.76939e-07	2.06943
TLR2	2.71356e-10	1.37652e-08	2.05873
FCGR1A	1.15333e-08	1.62574e-07	2.00117
HMOX1	8.0281e-09	1.31755e-07	1.95599
CD68	1.18563e-07	8.48247e-07	1.95551
IFI30	5.89362e-08	5.39122e-07	1.90724
GFAP	1.4642e-06	6.09719e-06	1.89979
TGFB1	6.19575e-09	1.13089e-07	1.87337
LILRB4	5.21696e-07	2.64703e-06	1.82668
ITGAX	2.57349e-06	9.57338e-06	1.8092
CCL2	6.93272e-08	5.95148e-07	1.79858
CD163	1.18553e-05	3.65483e-05	1.78738
C3AR1	3.94863e-09	9.18057e-08	1.77763
TCIRG1	1.07956e-08	1.58525e-07	1.77321
LAIR1	3.30612e-07	1.86345e-06	1.75772
MAFF	1.1552e-07	8.48247e-07	1.75073
GBP2	1.04571e-07	8.10422e-07	1.71673
IFITM3	4.50745e-09	9.67368e-08	1.71404
TNFSF13B	9.17203e-10	3.65571e-08	1.70845
OSMR	2.09587e-10	1.37652e-08	1.67332
CD84	4.26475e-08	4.32678e-07	1.64199
TNFRSF1B	1.67674e-08	2.03396e-07	1.63231
TNFRSF1A	5.35854e-10	2.49172e-08	1.59533
SRGN	1.90326e-08	2.25962e-07	1.59222
NFKB2	8.10971e-10	3.48094e-08	1.56938
HILPDA	1.24236e-08	1.66441e-07	1.56875
CD74	9.91803e-07	4.32364e-06	1.55759
IFITM2	4.66667e-08	4.48966e-07	1.52287
TGM2	5.14132e-08	4.78143e-07	1.52077
TYROBP	3.13281e-05	8.28487e-05	1.49851
TLR9	8.62561e-08	6.87584e-07	1.44122
LTC4S	2.7043e-08	3.018e-07	1.38592
CASP6	9.83883e-11	1.09801e-08	1.35445
WAS	2.3478e-07	1.42399e-06	1.34965
SLC2A5	1.17605e-07	8.48247e-07	1.33901
IKBKB	3.20913e-09	8.13952e-08	1.31852
P2RX7	4.40498e-09	9.67368e-08	1.3112
ITGAM	4.51294e-08	4.41793e-07	1.30853
IL6R	4.5977e-07	2.37548e-06	1.28435
S1PR3	2.04473e-07	1.28198e-06	1.28423
INPP5D	2.76711e-08	3.02755e-07	1.24415
TNFRSF25	4.05072e-06	1.42458e-05	1.21595
IRF1	5.93401e-07	2.90454e-06	1.20162
DNA2	1.32267e-09	4.92032e-08	1.18915
PLXNB3	7.57743e-08	6.12784e-07	1.18418
MAP3K14	1.74405e-06	6.902e-06	1.05108
NPTX1	6.56863e-08	5.91176e-07	-1.16771
HDAC2	1.15252e-06	4.90921e-06	-1.1895
PPP3CA	2.53543e-10	1.37652e-08	-1.19133
FEN1	2.1921e-06	8.26481e-06	-1.21191
TPD52	4.46561e-07	2.35076e-06	-1.31961
ATP5J2	1.41924e-07	9.89923e-07	-1.32834
GRIN2B	8.81607e-12	1.63979e-09	-1.73677
NEFL	1.66057e-08	2.03396e-07	-2.26363
KIT	6.4127e-12	1.63979e-09	-2.80036

## Sheet: S1e sCJD vs CT FC-CB-exclusive 
S1e.	sCJD vs. CT (FC not CB) 116 DEG												sCJD vs. CT (CB not FC) 20 DEG
Gene_ID	p-value	q-value	Log2FC										Gene_ID	p-value	q-value	Log2FC			Legend
CD14	3.15847e-05	0.000214277	2.24046										FKBP5	0.000861121	0.00188891	1.48155			sCJD	sporadic Creutzfeldt-Jakob disease
PIK3R5	0.000616585	0.00154281	2.0896										LTA	0.00148957	0.00295272	1.19323			CT	control tissue
IRF7	0.000180268	0.000682189	1.83474										TGM1	7.29591e-05	0.000308427	1.12875			FC	frontal cortex
EBI3	2.96197e-05	0.000211726	1.83285										FANCG	7.56594e-05	0.000308427	1.0021			CB	cerebellum
LRRC25	0.000619523	0.00154281	1.80321										RAB7A	7.21532e-05	0.000308427	-1.01186			DEG(s)	differiantially expressed gene(s)
NQO1	8.09597e-06	0.000120194	1.72267										S100B	0.0114469	0.0179629	-1.05913			Dx	diagnosis
DOCK2	0.000272135	0.000898969	1.70885										KDM4D	0.000127751	0.00046538	-1.0729			FF	fresh frozen
CSF3R	0.000919806	0.00206268	1.67743										RPL9	0.00017018	0.000569126	-1.0759
LTBR	2.07562e-05	0.000171799	1.66861										RPL36AL	1.03443e-05	0.000117235	-1.08285
BAG3	1.18767e-05	0.00014788	1.61521										CIDEB	0.00010941	0.000429225	-1.10869
VAV1	0.000264399	0.00088746	1.60266										FGL2	0.00629756	0.0103605	-1.11058
TREM2	0.000775147	0.00181838	1.59256										TTR	0.00868494	0.0139506	-1.13084
MVP	5.34067e-05	0.00028173	1.55125										GRM2	6.68379e-05	0.000307934	-1.21163
TIMP1	2.26733e-05	0.00017861	1.53949										RHOA	0.00014518	0.000510632	-1.24769
SYK	0.000575428	0.00146128	1.52637										GRM3	1.42725e-05	0.00012638	-1.28883
NGFR	0.000718231	0.00172197	1.5197										OPALIN	0.0060792	0.0101652	-1.30561
RAC2	0.000259465	0.000878541	1.50323										RPS10	3.54031e-06	6.53961e-05	-1.35263
TMEM119	0.000463165	0.00125022	1.48548										EOMES	3.71905e-07	3.42451e-05	-1.44846
PLXDC2	2.70083e-06	7.86303e-05	1.4787										ADRA2A	5.35135e-06	7.2576e-05	-1.74706
CASP4	0.000238828	0.000869696	1.45812										SLC6A1	4.13872e-05	0.000218003	-2.09014
PTPN6	0.000499854	0.00131254	1.45239
ANXA1	3.77199e-05	0.000246778	1.4481
RAPGEF3	0.000550329	0.00141618	1.4405
PADI2	5.13343e-05	0.000275209	1.43296
S100A10	0.000126123	0.000524309	1.41545
AIF1	0.000128608	0.000528115	1.41255
FPR1	0.00497883	0.00857398	1.41165
IRF8	0.000489172	0.00129902	1.38767
TRIM47	6.95745e-06	0.000107906	1.38283
CSF1	2.42159e-06	7.86303e-05	1.3786
OSGIN1	0.000244196	0.000872774	1.37468
SIGLEC8	0.00959774	0.0150599	1.34948
CTSS	4.2805e-05	0.000254196	1.34453
CASP8	0.00101828	0.00221747	1.34252
IKBKE	0.00228967	0.00435376	1.33926
LST1	4.64292e-05	0.000260466	1.32105
GSN	8.63103e-06	0.000123392	1.31793
CYBB	0.007252	0.0119118	1.31053
MSN	2.61782e-05	0.000198133	1.30375
C3	0.00485763	0.00844614	1.30262
FCGR3A	0.0466768	0.0613966	1.29986
GPR34	0.000804127	0.00185864	1.28814
CYP27A1	0.000107368	0.000481093	1.28616
SLCO2B1	0.00117453	0.00246397	1.28072
MS4A4A	0.00892619	0.0142376	1.26481
CNN2	0.000419206	0.00115581	1.24256
MYD88	5.30289e-07	6.82305e-05	1.24204
SOX10	0.000700813	0.00170135	1.23615
ALDH1L1	1.47455e-05	0.000162526	1.23395
DAB2	0.000412434	0.00115362	1.23165
GPR62	0.000142994	0.000574954	1.23102
PECAM1	4.15342e-05	0.000254196	1.22836
HIST1H1D	9.46536e-05	0.000445564	1.20711
B3GNT5	0.00240594	0.00453021	1.19447
MYC	0.000257861	0.000878541	1.18866
BOK	0.000684271	0.0016717	1.18643
ITGB5	0.00117196	0.00246397	1.18409
SLFN11	0.000401224	0.00113877	1.18355
FDXR	5.40105e-05	0.00028173	1.17984
AXL	0.000100234	0.000460601	1.17425
HLA-E	0.000113812	0.000493612	1.16311
TNFRSF10B	0.00603236	0.0100801	1.15334
DDB2	1.11968e-05	0.000144066	1.14987
MAN2B1	0.000108433	0.000481093	1.13269
NFKBIA	7.37702e-05	0.000367829	1.12331
GRAP	0.0084306	0.0135592	1.12221
VIM	0.00011152	0.000489168	1.12102
PILRA	0.000669771	0.00165725	1.11721
CLIC4	2.85188e-06	7.86303e-05	1.11238
OLFML3	0.00366207	0.00658095	1.10766
BCL2	0.0042147	0.00749712	1.10182
TM4SF1	7.36107e-05	0.000367829	1.09958
CD40	0.00257819	0.00483099	1.09941
MERTK	0.000326331	0.00100872	1.09599
CLDN5	0.00362799	0.00657467	1.09595
MYRF	0.00140742	0.00282949	1.08906
CASP1	0.00170295	0.00336467	1.08407
TIE1	0.00499439	0.00857398	1.08317
CSF1R	0.00971156	0.0151768	1.07601
NPL	0.000165348	0.000647835	1.06879
KAT2A	0.00085731	0.00196977	1.05767
ICAM2	0.000288774	0.000936694	1.03998
TGFBR1	0.000280476	0.000917488	1.03541
MAL	0.00024208	0.000872774	1.02368
PLD2	4.65599e-05	0.000260466	1.02202
APOE	0.00110501	0.00236963	1.01966
NWD1	0.00573332	0.00970641	1.01577
CCL4	0.0482437	0.0624901	1.00972
TMEM204	0.00297619	0.00547052	1.00731
BIRC5	0.00576267	0.0097135	1.00656
SOX9	0.00121596	0.00252345	1.00574
BLNK	0.00553883	0.00941844	1.00298
ESAM	1.94109e-05	0.000170286	1.00189
CD47	0.00154195	0.00308389	-1.01328
PRKACB	0.00107038	0.00230819	-1.01857
ATP5G	5.00484e-06	0.000107906	-1.02943
PRKAR2B	0.00034237	0.00102469	-1.04627
RALB	1.84038e-05	0.00016914	-1.05065
NRGN	0.00456681	0.00804927	-1.08295
HOMER1	2.95539e-05	0.000211726	-1.09625
RAB6B	5.21312e-06	0.000107906	-1.10023
PAK1	0.000545892	0.00141419	-1.1468
ASB2	0.00815052	0.0132189	-1.16681
LDHA	0.00121569	0.00252345	-1.17868
CNTNAP2	4.03646e-05	0.000251302	-1.19484
ATP6V1A	0.00127682	0.0026002	-1.20033
DLX1	1.00178e-06	7.73375e-05	-1.29736
NTHL1	0.00086896	0.00198472	-1.30804
CAMK4	3.87536e-05	0.000249315	-1.31601
IGF1	2.00029e-05	0.00017158	-1.32061
PNOC	0.000408923	0.00115215	-1.63959
HPRT1	0.000253111	0.000878541	-1.64012
BDNF	8.70777e-05	0.00042015	-1.73696
TUBB3	0.000126323	0.000524309	-1.80027
RELN	8.95133e-07	7.73375e-05	-1.88492
SLC17A6	9.08054e-06	0.000125182	-2.86343

## Sheet: S1f FC sCJD C1 vs C2
S1f.	sCJD C1 vs. C2 (p<0.05, q=0.09, >2-fold change, FC) 181 DEG
Gene_ID	p-value	q-value	Log2FC																			Legend
MSR1	0.0043278	0.014352	3.23036																			sCJD	sporadic Creutzfeldt-Jakob disease
PIK3R5	1.47089e-05	0.000951175	3.118																			CT	control tissue
CCL3	0.000164923	0.00266625	2.63685																			FC	frontal cortex
FCER1G	0.00634104	0.0195264	2.63275																			CB	cerebellum
ITGAX	0.000520832	0.00437877	2.59996																			DEG(s)	differiantially expressed gene(s)
LILRB4	0.00222261	0.00908228	2.48478																			Dx	diagnosis
CD163	0.0131649	0.0317266	2.43927																			FF	fresh frozen
TGFB1	0.000111634	0.00227969	2.36698
LRRC25	0.000962212	0.00557221	2.33392
GRAP	3.77136e-05	0.00146329	2.24768
SOCS3	0.0107534	0.0276313	2.21521
CCL4	0.000475563	0.00437877	2.19481
TREM2	0.000575898	0.00456017	2.19333
MAFF	0.00113389	0.00602714	2.18017
TCIRG1	0.000469496	0.00437877	2.14716
TLR7	1.11416e-05	0.000951175	2.14358
LAIR1	0.00312031	0.0114215	2.11984
PLA2G5	0.00104538	0.0059648	2.07849
GFAP	0.00407437	0.0139888	2.06173
CSF3R	0.00329207	0.0119376	2.05997
IFI30	0.0136441	0.0324781	2.05377
VAV1	0.000224795	0.00311501	2.04213
SLCO2B1	9.73126e-06	0.000951175	2.03577
SLAMF8	0.00193656	0.00844252	2.03384
EMP1	0.0122212	0.0305924	2.00527
CD68	0.0101174	0.0272608	2.00045
SYK	0.00109559	0.00602714	1.92056
HMOX1	0.0103313	0.0274557	1.90131
C5AR1	0.000717832	0.00512016	1.89935
EBI3	3.37797e-05	0.00146329	1.8899
TNFRSF10B	0.00114227	0.00602714	1.88595
TNFRSF1B	0.00039376	0.00412916	1.88015
CSF1R	0.00147759	0.00707784	1.85493
TLR2	0.00199003	0.00857923	1.83018
RAC2	0.000929581	0.00554138	1.81511
UNG	0.00804099	0.0232829	1.80806
KCNK13	0.00012717	0.00246709	1.80032
TMEM119	0.000479285	0.00437877	1.79932
IKBKE	0.00507808	0.0166553	1.79861
TIE1	0.000209656	0.00311501	1.79119
IRF1	0.000494177	0.00437877	1.78516
TYROBP	0.00612278	0.0190051	1.77756
IRF7	0.0069508	0.0205871	1.74839
MYORG	0.00113651	0.00602714	1.74334
DOCK2	0.00582039	0.0183603	1.74226
CASP8	0.00227193	0.00910053	1.72239
SERPINE1	0.00347531	0.0124854	1.7147
WAS	0.000528053	0.00437877	1.71134
GBP2	0.0123763	0.0307822	1.70103
FOS	0.00227513	0.00910053	1.69246
CD84	0.000738993	0.00512016	1.69056
OLFML3	3.48224e-05	0.00146329	1.68146
HSPB1	0.0217356	0.0458337	1.67399
INPP5D	0.000306657	0.00339952	1.64579
CD14	0.0277221	0.0557315	1.64059
NFKB2	0.000691277	0.00512016	1.63458
IL6R	9.16407e-05	0.00197537	1.63412
ITGB5	0.000942607	0.00554138	1.62977
CDKN1A	0.00707231	0.0207883	1.6132
BCL2	0.00114951	0.00602714	1.61051
FCGR1A	0.0105247	0.0275212	1.59809
LTBR	0.000153972	0.00259744	1.5849
DAB2	0.000282442	0.00337372	1.5767
ITGAM	0.0020675	0.00871944	1.57311
RAPGEF3	0.00370394	0.0130648	1.56053
PTPN6	0.00531155	0.0168925	1.5582
S1PR3	0.00390156	0.0135161	1.55638
MAP3K14	0.00125736	0.00641917	1.53506
CLDN5	0.00116596	0.00603192	1.5334
CD74	0.0114226	0.0288911	1.49034
BLNK	0.00272336	0.0104383	1.48905
APOE	3.22362e-05	0.00146329	1.47692
LTC4S	0.00166617	0.00751715	1.47572
CASP4	0.00291195	0.0107604	1.47011
MYC	5.2604e-05	0.00150094	1.46735
RELB	0.00432765	0.014352	1.45528
KCNJ10	0.00929283	0.0255718	1.44099
B3GNT5	0.0041101	0.0139888	1.43844
CNN2	0.00202594	0.00863809	1.42102
TMEM204	0.0015863	0.00734026	1.42028
GRN	1.09073e-05	0.000951175	1.4193
HPGDS	0.0104837	0.0275212	1.41344
TNFRSF1A	0.00160805	0.00734026	1.41146
NGFR	0.0263221	0.0531927	1.40863
C3AR1	0.0129365	0.0314976	1.40499
C4A	0.0374402	0.0705185	1.39961
CD40	0.00422815	0.0142654	1.39859
PLXNB3	0.00388791	0.0135161	1.38788
IRAK1	0.000173075	0.00268612	1.38731
MSN	6.25442e-05	0.00161781	1.37219
TNFSF12	0.00272261	0.0104383	1.3365
C1QC	0.0433432	0.0770766	1.31806
MAFB	6.94284e-05	0.00168364	1.31612
CYTIP	0.0343743	0.0657006	1.29512
IRF8	0.0223329	0.0468387	1.29274
NWD1	0.0129855	0.0314976	1.2815
NOSTRIN	0.000693697	0.00512016	1.27328
BAK1	0.00127861	0.00644288	1.2704
AXL	0.000144078	0.002541	1.2702
HSD11B1	0.015383	0.0349042	1.26691
OSGIN1	0.0144271	0.0333197	1.26625
CYP27A1	0.00133909	0.00649457	1.26393
TGFBR1	0.000459324	0.00437877	1.26059
HRK	0.0291955	0.0583911	1.26033
TNFRSF12A	0.0431613	0.0770766	1.2566
HLA-E	0.000815512	0.00540941	1.2522
TGM2	0.0224538	0.0468392	1.24968
IFIH1	0.00168674	0.00752247	1.24882
IKBKB	0.00261555	0.0103554	1.24374
SOX10	0.00959097	0.0260231	1.24105
CRIP1	0.00663175	0.0199467	1.23714
MVP	0.0177574	0.038277	1.23706
SLC2A5	0.0061066	0.0190051	1.23595
MAVS	0.000840251	0.00543362	1.23486
TLE3	4.48257e-05	0.00150094	1.2261
LST1	0.00211083	0.00880646	1.22224
ANXA1	0.00848704	0.0238621	1.21818
MAN2B1	0.000295635	0.00337372	1.1975
COTL1	0.000723705	0.00512016	1.19
PLEKHB1	0.0051082	0.0166553	1.18125
C3	0.0373827	0.0705185	1.17048
PADI2	0.014307	0.0332401	1.1687
PTGER4	0.0128065	0.0314976	1.16255
ST8SIA6	0.0227778	0.0472476	1.15772
ATM	0.000822566	0.00540941	1.13765
MBD3	0.0135285	0.0324017	1.13668
BAG3	0.0164969	0.0362333	1.13313
TLR9	0.0412856	0.0750306	1.12981
TLR4	0.0142976	0.0332401	1.12549
CSK	1.43332e-05	0.000951175	1.11786
BCAS1	0.0228932	0.0472476	1.11713
SLFN11	0.00661647	0.0199467	1.11187
SESN2	0.000286966	0.00337372	1.10728
CASP7	0.00520152	0.0168182	1.10462
IRF3	0.0114671	0.0288911	1.10197
PLXDC2	0.00274409	0.0104383	1.09278
LFNG	0.00159109	0.00734026	1.08911
BIRC3	0.0209014	0.0443155	1.07513
MERTK	0.00352322	0.0125414	1.05556
ABL1	0.00058975	0.00457646	1.04338
BCL2L1	0.000258321	0.00324358	1.03371
IL1R2	0.0328687	0.0634481	1.03097
SOX4	0.0105819	0.0275212	1.02918
GPR34	0.0423727	0.0761139	1.02761
BOK	0.0390481	0.0718041	1.00098
FGF13	0.000789943	0.00537716	-1.01183
GRIA1	0.000893597	0.00554138	-1.05204
RAB7A	0.0155684	0.0349635	-1.05642
SERPINF1	0.001299	0.00646167	-1.08518
MSH2	0.000556561	0.00449887	-1.08733
SNCA	4.7089e-05	0.00150094	-1.09177
GRIN2B	0.00265604	0.0104095	-1.10425
APP	0.00023598	0.00315725	-1.12158
PTGS2	0.0106396	0.0275212	-1.19013
NPTX1	0.0113264	0.0288911	-1.21799
MAP2K1	0.000732868	0.00512016	-1.21968
CNTNAP2	0.000423362	0.00432275	-1.23818
PRKAR2B	0.000865507	0.00550519	-1.25333
RSAD2	0.0252128	0.0512177	-1.28293
LDHA	0.00528263	0.0168925	-1.33009
CD47	0.000925994	0.00554138	-1.34805
FEN1	0.0166413	0.0362743	-1.36974
PRKACB	0.000358375	0.00386249	-1.37442
PEX14	0.0161671	0.0358448	-1.37909
CAMK4	0.0001424	0.002541	-1.38829
PAK1	0.00151377	0.00716274	-1.38918
STMN1	9.10943e-05	0.00197537	-1.39844
ATP6V1A	0.00132151	0.00649046	-1.50206
PNOC	0.0137874	0.0325758	-1.57566
SYN2	0.000530418	0.00437877	-1.65296
TUBB3	0.00911821	0.0252705	-1.6596
SLC17A6	0.0460109	0.0804155	-1.67729
PCNA	0.000219795	0.00311501	-1.71365
HELLS	0.00109768	0.00602714	-1.80342
KIT	0.00280013	0.0105411	-1.81293
HPRT1	0.000514879	0.00437877	-1.8513
TUBB4A	0.0084745	0.0238621	-1.88691
NRGN	1.05176e-05	0.000951175	-2.04683
CD24	5.41575e-05	0.00150094	-2.71929
NEFL	0.000259152	0.00324358	-2.78356
KDM5D	0.0156032	0.0349635	-3.92103

## Sheet: S1g CB sCJD C1 vs C2
S1g.	sCJD C1 vs. C2 (p<0.05, q=0.14, >2-fold change, CB) 50 DEG
Gene_ID	p-value	q-value	Log2FC																			Legend
SERPINA3	0.00561111	0.0410846	3.29783																			sCJD	sporadic Creutzfeldt-Jakob disease
CD163	0.000274097	0.00953858	2.28561																			CT	control tissue
CD44	0.0011063	0.0213885	2.2815																			FC	frontal cortex
SPP1	0.014895	0.0632129	2.20186																			CB	cerebellum
FCER1G	0.0110508	0.0529217	1.95131																			DEG(s)	differiantially expressed gene(s)
HSPB1	0.0039026	0.030866	1.8217																			Dx	diagnosis
EMP1	0.00187007	0.0249046	1.75284																			FF	fresh frozen
SOCS3	0.00137262	0.0217123	1.65932
CP	0.00240662	0.026172	1.60255
GFAP	0.042378	0.134069	1.5973
CDKN1A	0.000130982	0.00759694	1.55377
MAFF	0.000455576	0.0132117	1.53473
C4A	0.00848476	0.0476241	1.52769
CCL2	0.00385517	0.030866	1.51297
HILPDA	0.00280812	0.0287419	1.50859
HMOX1	0.0034859	0.030866	1.4925
FOS	0.00716065	0.0445916	1.46077
IFI30	0.003777	0.030866	1.43996
TNFRSF1A	3.39172e-05	0.0029508	1.40333
GBP2	0.01356	0.0589858	1.39692
EGR1	0.0265255	0.0982006	1.3801
MSR1	0.048556	0.13627	1.37846
CD14	0.00153558	0.0222659	1.35333
C1QA	0.0370397	0.123941	1.33988
IL6R	0.0104908	0.0527292	1.30396
TNFRSF1B	0.0063568	0.0425416	1.27872
TLR2	0.00566684	0.0410846	1.26136
IFITM3	0.0354858	0.122121	1.25668
SRGN	0.00964725	0.0508673	1.25585
PIK3R5	0.00212669	0.0249046	1.23614
FPR1	0.00796879	0.0471507	1.22539
SLC2A5	0.0255826	0.0967691	1.18598
LAIR1	0.0345176	0.122121	1.18094
TCIRG1	0.00131096	0.0217123	1.17072
MAFB	0.0121425	0.0541744	1.16536
LTBR	0.00109359	0.0213885	1.16333
TGFB1	0.00599455	0.0417221	1.16154
NFKB2	0.000271742	0.00953858	1.1587
CSF3R	0.0232505	0.0899019	1.12367
MVP	0.000900611	0.0213885	1.12315
S100A10	0.0469734	0.13627	1.11092
OSGIN1	0.0112535	0.0529217	1.09808
NQO1	0.0209747	0.084725	1.08624
OSMR	0.0161476	0.0668974	1.07847
ARC	0.00890112	0.0483998	1.05649
WAS	0.00717566	0.0445916	1.02474
DOCK2	0.0450217	0.13627	1.01027
SLAMF8	0.00214695	0.0249046	1.00761
HDAC2	0.0214247	0.084725	-1.05262
ADRA2A	3.72147e-07	6.47536e-05	-1.22483

## Sheet: Fig 2 Canonical pathways
Top 40 canonical pathways
	(-logP)	(-logP)	(-logP)
Canonical Pathway	FC CJDvsCT	CB CJDvsCT	common CJDvsCT
Crosstalk between Dendritic Cells and Natural Killer Cells	6.2	4.6	3.83
Inflammasome Pathway	6.34	2.57	2.79
Toll-Like Receptor Signaling	6.73	4.94	5.49
Molecular Mechanisms of Cancer	6.88	1.75	1.5
HMGB1 Signaling	6.97	6.59	5
IL-8 Signaling	7.05	2.96	2.52
IL-10 Signaling	7.06	5.15	5.67
Necroptosis Signaling Pathway	7.19	2.49	2.9
LXR/RXR Activation	7.26	6.35	5.77
Granulocyte Adhesion and Diapedesis	7.55	2.28	2.75
LPS-Stimulated MAPK Signaling	7.67	2.4	2.7
PEDF Signaling	7.67	2.4	1.6
STAT3 Pathway	7.87	2.72	3.14
HIF1α Signaling	7.88	3.83	4.46
IL-12 Signaling and Production in Macrophages	7.97	4.9	4.31
Angiopoietin Signaling	8.01	1.47	1.67
TREM1 Signaling	8.01	6.34	7.01
PTEN Signaling	8.18	2.83	3.13
Fcγ Receptor-Mediated Phagocytosis in Macrophages and Monocytes	8.32	3.31	3.74
Role of NFAT in Regulation of the Immune Response	8.53	3.16	3.68
Regulation of IL-2 Expression in Activated and Anergic T Lymphocytes	8.56	3.4	3.81
iNOS Signaling	8.58	3.15	3.48
Complement System	9.3	10	10.8
Apoptosis Signaling	9.31	5.62	6.26
Phagosome Formation	9.36	8.87	8.21
TWEAK Signaling	9.51	6.64	7.2
TNFR1 Signaling	9.64	5.84	6.4
PI3K Signaling in B Lymphocytes	9.99	2.69	3.11
Induction of Apoptosis by HIV1	10.2	5.41	5.97
B Cell Receptor Signaling	10.5	3.12	3.62
CD28 Signaling in T Helper Cells	10.8	3.98	4.5
Natural Killer Cell Signaling	11.2	3.93	4.56
Production of Nitric Oxide and Reactive Oxygen Species in Macrophages	11.5	6.16	5.81
IL-6 Signaling	11.8	7.53	8.4
Death Receptor Signaling	12.3	8.62	9.49
Myc-Mediated Apoptosis Signaling	12.7	4.38	4.82
Acute Phase Response Signaling	14.2	12.7	12.7
NF-κB Signaling	16.6	10	9.85
Dendritic Cell Maturation	17.6	9.9	9.74
Neuroinflammation Signaling Pathway	22.2	12.2	11.3

## Sheet: Fig 3 Upstream regulators
Top 40 upstream regulators
	(-logP)	(-logP)	(-logP)
Upstream regulator	FC CJDvsCT	CB CJDvsCT	common CJDvsCT
Il3	14.7399	6.96257	7.06854
MAPK1	14.7471	6.44009	7.62893
KIT	14.752	12.0123	13.2993
P38 MAPK	15.0381	6.56384	6.69897
GFI1	15.3726	9.39147	9.11014
LDL	16.262	8.05799	8.07883
CSF3	16.4685	12.6073	12.6459
PSEN1	16.5045	6.34104	6.4908
IL1A	16.9318	8.37161	9.61083
SPI1	16.9469	6.7986	7.8962
IL15	17.1694	10.7077	10.1993
KRAS	17.3206	10.6799	10.8794
IL13	17.3809	11.9136	11.4737
NFKB1	17.6345	9.89279	10.1163
JUN	17.8928	7.14206	8.5544
CEBPB	18.3947	5.91009	7.08249
TNFSF11	18.4572	9.14813	10.51
RELA	19.4989	9.32057	8.81531
IL33	19.9872	8.79588	10.1506
IL2	20.2807	11.2865	10.2111
IL1	21.0991	9.98297	10.3487
TP53	21.6459	6.52578	6.79588
APOE	21.8356	17.6968	17.3028
STAT3	22.58	17.9626	18.4597
AGT	22.8962	12.0752	11.3261
TLR4	23.1681	13.9172	13.4609
IL4	24.6925	14.0969	12.9469
NR3C1	25.4214	14.4724	14.8928
MYD88	25.6021	12.6904	14.4572
CSF2	26.1669	17.1811	18.7033
NFkB (complex)	27.0799	17.5751	16.8761
STAT1	27.5287	13.1512	13.8508
APP	27.6459	15.6402	14.4711
IL10	28.7747	23.9101	22.9914
CSF1	28.9393	15.6517	16.2314
IL1B	29.1397	14.4168	13.2013
IL6	33.767	19.9469	21.0969
TGFB1	36.2958	18.8239	18.5834
TNF	40.5272	15.821	18.2941
IFNG	48.3054	29.3862	28.0701
