# Supplementary material for: Regional Differences in Neuroinflammation-Associated Gene Expression in the Brain of Sporadic Creutzfeldt–Jakob Disease Patients
Source: Int J Mol Sci. 2020 Dec 25;22(1):140. doi: 10.3390/ijms22010140 (PMC7795938; doi:10.3390/ijms22010140)
Supplement: Supplementary file 1 [file ijms-22-00140-s001.zip › S2_the panel_21_9_2020.xlsx]

## Sheet: Introduction
nCounter® Human Neuroinflammation Panel - Introduction
© 2017 NanoString Technologies, all rights reserved				LBL-10496-01

## Sheet: Gene and Probe Details
nCounter® Human Neuroinflammation Panel - Gene and Probe Details								30 genes added to nCounter® Human Neuroinflammation Panel - Gene and Probe Details
Official Symbol	Accession	Alias / Previous Symbol	Target Sequence	Official Full Name	Other targets or Isoform Information				CODESET DETAILS
ABCC3	NM_001144070.1	MRP3,cMOAT2,EST90757,MLP2,MOAT-D	GGGTGAAGTTTCGTACTGGGATCATGGGTGTCATCTACAGGAAGGCTCTGGTTATCACCAACTCAGTCAAACGTGCGTCCACTGTGGGGGAAATTGTCAA	ATP binding cassette subfamily C member 3					Customer Identifier	Accession	Position	Target Sequence	Tm CP	Tm RP	Flags	HUGO Gene	NSID	Design Remarks
ABCC8	NM_000352.3	HI,PHHI,SUR1,MRP8,ABC36,HHF1,TNDM2,SUR,HRINS	ACCTCCGTGGTCTACTATCACAACATCGAGACTTCCAACTTCCCCAAGCTGCTAATTGCCCTGCTGGTGTATTGGACCCTGGCCTTCATCACCAAGACCA	ATP binding cassette subfamily C member 8				1	AIF1	NM_032955.1	186-285	ACCTAGAGCTAAAGAAATTAATTGGAGAGGTGTCCAGTGGCTCCGGGGAGACGTTCAGCTACCCTGACTTTCTCAGGATGATGCTGGGCAAGAGATCTGC	88	87		AIF1	NM_032955.1:185
ABL1	NM_005157.3	JTK7,c-ABL,p150,ABL	CTGCGTGAGCTATGTGGATTCCATCCAGCAAATGAGGAACAAGTTTGCCTTCCGAGAGGCCATCAACAAACTGGAGAATAATCTCCGGGAGCTTCAGATC	ABL proto-oncogene 1, non-receptor tyrosine kinase				2	APP	NM_000484.3	1726-1825	TAAAGCATTTCGAGCATGTGCGCATGGTGGATCCCAAGAAAGCCGCTCAGATCCGGTCCCAGGTTATGACACACCTCCGTGTGATTTATGAGCGCATGAA	83	82		APP	NM_000484.3:1725
ADAMTS16	NM_139056.2	ADAMTS16s	CAGATGAGTATAAGTCTTGCTTACGGCATAAGCGCTCTCTTCTGAGGTCCCATAGAAATGAAGAACTGAACGTGGAGACCTTGGTGGTGGTCGACAAAAA	ADAM metallopeptidase with thrombospondin type 1 motif 16				3	ATP5D	NM_001687.4	185-284	CCCGGCTGCCGCCTCTGGCCCCAACCAGATGTCCTTCACCTTCGCCTCTCCCACGCAGGTGTTCTTCAACGGTGCCAACGTCCGGCAGGTGGACGTGCCC	85	85		ATP5F1D	NM_001687.4:184
ADRA2A	NM_000681.2	ADRAR,ADRA2,ADRA2R	TCACTATTGCTTCCTAAAGGTATTTTCACCCTCTTCGCCTGGTACAGCCCTCACAGCTCTTCAGAGCAAGCACTGGACTACAAGGGCATGGCTCACAAAA	adrenoceptor alpha 2A				4	ATP5G	NM_001002027.1	418-517	TGAGGCCATGGGGCTTTTCTGTTTGATGGTCGCCTTCCTCATCCTCTTCGCCATGTGAGGCTCCATGGGGGGTCACCGGCCTGTTGCTACTGCAACTCCA	79	88		ATP5MC1	NM_001002027.1:417
AGO4	NM_017629.3	hAGO4,KIAA1567,FLJ20033,EIF2C4	CTATGTTCCCGAAAGCCCTGATTAGCTTGTCTTGCTCTACGCTCGACCTCGAACAATACAGCTTGTAAGACCTCAGTCAGTCCTGGTACACTGGGGTAAA	argonaute 4, RISC catalytic component				5	ATP5J2	NM_004889.2	376-475	CCCTCCGTGAGGAACACAATCTCAATCGTTGCTGAATCCTTTCATATCCTAATAGGAATTAACCTCCAAATAAAACATGACTGGTACGTGTGCTGATTGC	78	80		ATP5MF	NM_004889.2:375
AGT	NM_000029.3	SERPINA8	CCCGCCATTCTGCACACCGAGCTGAACCTGCAAAAATTGAGCAATGACCGCATCAGGGTGGGGGAGGTGCTGAACAGCATTTTTTTTGAGCTTGAAGCGG	angiotensinogen				6	ATP5H	NM_006356.2	161-260	TCCTGGAATGAGACCCTCACCTCCAGGTTGGCTGCTTTACCTGAGAATCCACCAGCTATCGACTGGGCTTACTACAAGGCCAATGTGGCCAAGGCTGGCT	82	84		ATP5PD	NM_006356.2:160
AK1	NM_000476.2		GACGACAATGAGGAGACCATCAAAAAGCGGCTGGAGACCTATTACAAGGCCACAGAACCCGTCATCGCCTTCTATGAGAAACGTGGCATTGTGCGCAAGG	adenylate kinase 1				7	ATP5PO	NM_001697.2	581-680	TTCCTAAGTCAAGGCCAAGTATTGAAATTGGAGGCTAAGACTGATCCGTCAATCTTGGGTGGAATGATTGTGCGCATTGGCGAGAAATATGTTGACATGT	82	79		ATP5PO	NM_001697.2:580
AKT1	NM_001014432.1	RAC,PKB,PRKBA,AKT	GGACGGGCACATTAAGATCACAGACTTCGGGCTGTGCAAGGAGGGGATCAAGGACGGTGCCACCATGAAGACCTTTTGCGGCACACCTGAGTACCTGGCC	AKT serine/threonine kinase 1				8	ATP5S	NM_001003805.2	766-865	AGTTGTGTGGCGTAAAGAAACTCCCATGGTCATGTGACTCCAGATACTTCTGGGGCTGGTTGAATGCAGTGTTTAATAAGGTGGATTATGATCGCATCAG	82	80		ATP5S	NM_001003805.2:765
AKT2	NM_001626.4		AGGAGATGGAAGTGGCGGTCAGCAAGGCACGGGCTAAAGTGACCATGAATGACTTCGACTATCTCAAACTCCTTGGCAAGGGAACCTTTGGCAAAGTCAT	AKT serine/threonine kinase 2				9	CD200R	NM_138806.3	143-242	GACCAGAGAGGGTCTCACCATGCGCACAGTTCCTTCTGTACCTGTGTGGAGGAAAAGTACTGAGTGAAGGGCAGAAAAAGAGAAAACAGAAATGCTCTGC	83	83		CD200R1	NM_138806.3:142
ALDH1L1	NM_012190.2	10-fTHF,FTHFD	AGAAGGATGGAGTGCCGGTATTCAAGTACTCCCGGTGGCGTGCAAAAGGACAGGCTTTGCCTGATGTGGTGGCAAAATACCAGGCTTTGGGGGCCGAGCT	aldehyde dehydrogenase 1 family member L1				10	CYBB	NM_000397.3	2687-2786	TTTGAAGCATGAAAAAAGAGGGTTGGAGGTGGAGAATTAACCTCCTGCCATGACTCTGGCTCATCTAGTCCTGCTCCTTGTGCTATAAAATAAATGCAGA	85	82		CYBB	NM_000397.3:2686
AMBRA1	NM_017749.2	FLJ20294,KIAA1736,WDR94,DCAF3	CTTAGCCTCCACCCATGTGAACCATAATATCTATATTACGGAGGTGAAGACTGGCAAGTGTGTTCATTCCCTGATTGGACACCGCCGTACTCCATGGTGT	autophagy and beclin 1 regulator 1				11	EBI3	NM_005755.2	827-926	CCGGGCAACCTCAGATGACCGACTTTTCCCTTTGAGCCTCAGTTTCTCTAGCTGAGAAATGGAGATGTACTACTCTCTCCTTTACCTTTACCTTTACCAC	80	79		EBI3	NM_005755.2:826
AMIGO2	NM_001143668.1	ALI1,DEGA	TTTCGTGCGCTTGGCTTTATTCATGAGGCTCAGGTCGGGGAAAGACTGATGGTCCACTGTGACAGCAAGACAGGTAATGCAAATACGGATTTCATCTGGG	adhesion molecule with Ig like domain 2				12	eIF2S1	NM_004094.4	2411-2510	ACTTCCAGTGGCTGGTTTCTGAGAGAGTGCCATGATTGCTAGCCAGCATTCCATATTGGGAATATGTAGAGGAGAACCTGGATGTACTTAAGAGTGGCAT	82	80		EIF2S1	NM_004094.4:2410
ANAPC15	NM_001278486.1	HSPC020,DKFZP564M082,APC15,C11orf51	CAAAGCATCGCGGAGAAAGACAACAACCTGGTTCCTATTGGCAAGCCAGCCTCAGAGCACTATGATGACGAGGAAGAAGAGGATGATGAAGATGATGAGG	anaphase promoting complex subunit 15				13	GFAP	NM_002055.4	590-689	AAGCAGATGAAGCCACCCTGGCCCGTCTGGATCTGGAGAGGAAGATTGAGTCGCTGGAGGAGGAGATCCGGTTCTTGAGGAAGATCCACGAGGAGGAGGT	86	85		GFAP	NM_002055.4:589
ANXA1	NM_000700.1	ANX1,LPC1	GAAATCAGAGACATTAACAGGGTCTACAGAGAGGAACTGAAGAGAGATCTGGCCAAAGACATAACCTCAGACACATCTGGAGATTTTCGGAACGCTTTGC	annexin A1				14	IL10	NM_000572.2	231-330	AAGGATCAGCTGGACAACTTGTTGTTAAAGGAGTCCTTGCTGGAGGACTTTAAGGGTTACCTGGGTTGCCAAGCCTTGTCTGAGATGATCCAGTTTTACC	79	79		IL10	NM_000572.2:230
APC	NM_000038.3	DP2,DP3,DP2.5,PPP1R46	AAACAGCCACCACTTCTCCTAGAGGAGCCAAGCCATCTGTGAAATCAGAATTAAGCCCTGTTGCCAGGCAGACATCCCAAATAGGTGGGTCAAGTAAAGC	APC, WNT signaling pathway regulator				15	IL12A	NM_000882.2	776-875	CTTTCTAGATCAAAACATGCTGGCAGTTATTGATGAGCTGATGCAGGCCCTGAATTTCAACAGTGAGACTGTGCCACAAAAATCCTCCCTTGAAGAACCG	82	82		IL12A	NM_000882.2:775
APEX1	NM_001641.2	APE,REF1,HAP1,APX,APEN,REF-1,APE-1,APEX	CCTGCTTTCCCGCCAGTGCCCACTCAAAGTTTCTTACGGCATAGGCGATGAGGAGCATGATCAGGAAGGCCGGGTGATTGTGGCTGAATTTGACTCGTTT	apurinic/apyrimidinic endodeoxyribonuclease 1				16	IL12B	NM_002187.2	1436-1535	GCAAGGCTGCAAGTACATCAGTTTTATGACAATCAGGAAGAATGCAGTGTTCTGATACCAGTGCCATCATACACTTGTGATGGATGGGAACGCAAGAGAT	81	84		IL12B	NM_002187.2:1435
APOE	NM_000041.2	AD2	GGGCTGCGTTGCTGGTCACATTCCTGGCAGGATGCCAGGCCAAGGTGGAGCAAGCGGTGGAGACAGAGCCGGAGCCCGAGCTGCGCCAGCAGACCGAGTG	apolipoprotein E				17	IL13	NM_002188.2	517-616	TTTCTTTCTGATGTCAAAAATGTCTTGGGTAGGCGGGAAGGAGGGTTAGGGAGGGGTAAAATTCCTTAGCTTAGACCTCAGCCTGTGCTGCCCGTCTTCA	80	84		IL13	NM_002188.2:516
ARC	NM_015193.3	KIAA0278,Arg3.1	ACGGGCAGCCCAGCCCCGGCGTGGACACGCAGATCTTCGAGGACCCTCGAGAGTTCCTGAGCCACCTAGAGGAGTACTTGCGGCAGGTGGGCGGCTCTGA	activity regulated cytoskeleton associated protein				18	IL23	NM_016584.2	412-511	CAGGGACAACAGTCAGTTCTGCTTGCAAAGGATCCACCAGGGTCTGATTTTTTATGAGAAGCTGCTAGGATCGGATATTTTCACAGGGGAGCCTTCTCTG	84	80		IL23A	NM_016584.2:411
ARHGAP24	NM_031305.2	DKFZP564B1162,FLJ33877,FilGAP	GATAATGTCCATCAACAGTTCTCCATGATGAACCTTGATGACAAGCAGAGCATTGACAGTGCTACCTGGTCCACTTCCTCCTGTGAAATCTCCCTCCCTG	Rho GTPase activating protein 24				19	IL27	NM_145659.3	144-243	CAGGAGCTGCGGAGGGAGTTCACAGTCAGCCTGCATCTCGCCAGGAAGCTGCTCTCCGAGGTTCGGGGCCAGGCCCACCGCTTTGCGGAATCTCACCTGC	85	86		IL27	NM_145659.3:143
ARID1A	NM_006015.4	B120,P270,C10rf4,BAF250,BAF250a,C1orf4,SMARCF1	AGCTCCCAGGGTTGCTAGAGCTCCTTGTAGAATATTTCCGACGATGCCTGATTGAGATCTTTGGCATTTTAAAGGAGTATGAGGTGGGTGACCCAGGACA	AT-rich interaction domain 1A				20	IL4	NM_000589.2	626-725	GACACTCGCTGCCTGGGTGCGACTGCACAGCAGTTCCACAGGCACAAGCAGCTGATCCGATTCCTGAAACGGCTCGACAGGAACCTCTGGGGCCTGGCGG	86	82		IL4	NM_000589.2:625
ASB2	NM_001202429.1	ASB-2	TTCGAAAGGCCATTGGGAAATACCGTATAAAACTCCTAGACACCTTGCCGCTCCCAGGCAGGCTGATTAGATACCTGAAATACGAGAACACCCAGTAACT	ankyrin repeat and SOCS box containing 2				21	LGALS3	NM_001177388.1	496-595	CACGGTGAAGCCCAATGCAAACAGAATTGCTTTAGATTTCCAAAGAGGGAATGATGTTGCCTTCCACTTTAACCCACGCTTCAATGAGAACAACAGGAGA	81	81		LGALS3	NM_001177388.1:495
ASH2L	NM_001105214.2	ASH2L2,ASH2,Bre2,ASH2L1	TATTCTTGGCGGAGCAAAAAGGGAACCAAGTTCCACCAGTCCATTGGCAAACACTACTCTTCTGGCTATGGACAGGGAGACGTCCTGGGATTTTATATTA	ASH2 like histone lysine methyltransferase complex subunit				22	C4orf14 (NOA1)	NM_032313.2	1816-1915	CATGCAGGTCATACGTTACTCCAGATTCCAATGGGTGGAAAAGAACGAATGGCAGGATTTCCTCCTCTTGTTGCTGAAGACATTATGTTAAAAGAAGGAC	82	79		NOA1	NM_032313.2:1815
ASPH	NM_032466.3	CASQ2BP1,BAH,JCTN,HAAH	AATGGGAGGAAAGGCGGACTCTCAGGAACTTCATTCTTCACGTGGTTTATGGTGATTGCATTGCTGGGCGTCTGGACATCTGTAGCTGTCGTTTGGTTTG	aspartate beta-hydroxylase				23	OLIG2	NM_005806.2	1691-1790	TAGTTGGAAGCCGGCGTTCGGTATCAGAAGCGCTGATGGTCATATCCAATCTCAATATCTGGGTCAATCCACACCCTCTTAGAACTGTGGCCGTTCCTCC	79	80		OLIG2	NM_005806.2:1690
ATF3	NM_001674.2		CTGGGTGGTACCCAGGCTTTAGCATTATTGGATGTCAATAGCATTGTTTTTGTCATGTAGCTGTTTTAAGAAATCTGGCCCAGGGTGTTTGCAGCTGTGA	activating transcription factor 3				24	PRNP	NM_000311.3	1681-1780	GCATGAGCTCTGTGTGTACCGAGAACTGGGGTGATGTTTTACTTTTCACAGTATGGGCTACACAGCAGCTGTTCAACAAGAGTAAATATTGTCACAACAC	79	83		PRNP	NM_000311.3:1680
ATG14	NM_014924.3	ATG14L,KIAA0831	AAACAGTATATCACCATTGGGTAGAGTGGACGGGACTCATGTAAGGACTCAATTTGGGGAAGAGCATTCAGTGGCATGCTGTTAGAGGACTAGTGTCCGA	autophagy related 14				25	PSEN1	NM_000021.2	901-1000	CACTTCGACTCCAGCAGGCATATCTCATTATGATTAGTGCCCTCATGGCCCTGGTGTTTATCAAGTACCTCCCTGAATGGACTGCGTGGCTCATCTTGGC	82	81		PSEN1	NM_000021.2:900
ATG3	NM_022488.3	PC3-96,FLJ22125,MGC15201,DKFZp564M1178,APG3L	GAGAGTGGATTGTTGGAAACAGATGAGGCTACCCTAGATACAAGGAAAATAGTAGAAGCTTGTAAAGCCAAAACTGATGCTGGCGGTGAAGATGCTATTT	autophagy related 3				26	PTGER2	NM_000956.2	1411-1510	GTCAGAAGGAGCTACAAAACCTACCCTCAGTGAGCATGGTACTTGGCCTTTGGAGGAACAATCGGCTGCATTGAAGATCCAGCTGCCTATTGATTTAAGC	82	79		PTGER2	NM_000956.2:1410
ATG5	NM_004849.2	ASP,APG5,hAPG5,APG5L	TGCAGTGGCTGAGTGAACATCTGAGCTACCCGGATAATTTTCTTCATATTAGTATCATCCCACAGCCAACAGATTGAAGGATCAACTATTTGCCTGAACA	autophagy related 5				27	SDHB	NM_003000.2	246-345	CTGCAGCCACAGCTCCCCGTATCAAGAAATTTGCCATCTATCGATGGGACCCAGACAAGGCTGGAGACAAACCTCATATGCAGACTTATGAAGTTGACCT	81	82		SDHB	NM_003000.2:245
ATG7	NM_001136031.2	GSA7,DKFZp434N0735,APG7L	AGACTGCAGATAAGAAGCTCCTTTTGGAACAAGCAGCAAATGAGATATGGGAATCCATAAAATCAGGCACTGCTCTTGAAAACCCTGTACTCCTCAACAA	autophagy related 7				28	TFAM	NM_003201.1	86-185	AGGCTCTCCGAGATTGGGGTCGGGTCACTGCCTCATCCACCGGAGCGATGGCGTTTCTCCGAAGCATGTGGGGCGTGCTGAGTGCCCTGGGAAGGTCTGG	86	85		TFAM	NM_003201.1:85
ATG9A	NM_001077198.1	FLJ22169,APG9L1	GTCAGCTGCGTGGACTATGACATCCTATTTGCCAACAAGATGGTGAACCACAGTCTTCACCCTACTGAACCCGTCAAGGTCACTCTGCCAGACGCCTTTT	autophagy related 9A				29	TLR9	NM_017442.2	986-1085	ACCTTCTTGGCTGTGCCCACCCTGGAAGAGCTAAACCTGAGCTACAACAACATCATGACTGTGCCTGCGCTGCCCAAATCCCTCATATCCCTGTCCCTCA	82	82		TLR9	NM_017442.2:985
ATM	NM_000051.3	TEL1,TELO1,ATA,ATDC,ATC,ATD	AGTACTTAATGATCTGCTTATCTGCTGCCGTCAACTAGAACATGATAGAGCTACAGAACGAAAGAAAGAAGTTGAGAAATTTAAGCGCCTGATTCGAGAT	ATM serine/threonine kinase				30	UQCRC2	NM_003366.2	486-585	AAAACATGGCTTATACTGTGGAATGCCTGCGGGGTGATGTTGATATTCTAATGGAGTTCCTGCTCAATGTCACCACAGCACCAGAATTTCGTCGTTGGGA	81	82		UQCRC2	NM_003366.2:485
ATP6V0E1	NM_003945.3	M9.2,ATP6H,ATP6V0E	GACATGCTCTACAGTGCTCAGTCTTTGAGGTCACGAGAAGAGAATGCCTTCTAGATGCAAAATCACCTCCAAACCAGACCACTTTTCTTGACTTGCCTGT	ATPase H+ transporting V0 subunit e1
ATP6V1A	NM_001690.2	Vma1,VA68,VPP2,ATP6A1,ATP6V1A1	GATCCAGTTACATCTGCCACTCTTGGTATCGTTCAGGTGTTCTGGGGCTTAGATAAGAAACTAGCTCAACGTAAGCATTTCCCCTCTGTCAATTGGCTCA	ATPase H+ transporting V1 subunit A
ATR	NM_001184.2	FRP1,SCKL,SCKL1,MEC1	AAGACTTGGTTTACCTCCATAGAAGAAATGTGATGGGTCATGCTGTGGAATGGCCAGTGGTCATGAGCCGATTTTTAAGTCAATTAGATGAACACATGGG	ATR serine/threonine kinase
AXL	NM_021913.2	UFO,JTK11,Tyro7,ARK	AGCTGGAGGATTTCCTGAGTGAAGCGGTCTGCATGAAGGAATTTGACCATCCCAACGTCATGAGGCTCATCGGTGTCTGTTTCCAGGGTTCTGAACGAGA	AXL receptor tyrosine kinase
B3GNT5	NM_032047.4	B3GN-T5,beta3Gn-T5	TAGCTATGACTTTGTGAATGATACCCTGTCTCTTAAGCACACCTCAGCGGGGCCTCGCTACCAATACTTGATTAACCACAAGGAAAAGTGTCAAGCTCAA	UDP-GlcNAc:betaGal beta-1,3-N-acetylglucosaminyltransferase 5
BAD	NM_004322.3	BCL2L8,BBC2	CAGCACAGCGCTATGGCCGCGAGCTCCGGAGGATGAGTGACGAGTTTGTGGACTCCTTTAAGAAGGGACTTCCTCGCCCGAAGAGCGCGGGCACAGCAAC	BCL2 associated agonist of cell death
BAG3	NM_004281.3		GCCAGGAGAGACGGTGTCAGGAAGGTTCAGACCATCTTGGAAAAACTTGAACAGAAAGCCATTGATGTCCCAGGTCAAGTCCAGGTCTATGAACTCCAGC	BCL2 associated athanogene 3
BAG4	NM_004874.2	SODD	CGTAGTGTTCCACAATCAGGACCGACTGTACGACCACAAGAAGATGCGTGGGCTTCTCCTGGTGCTTATGGAATGGGTGGCCGTTATCCCTGGCCTTCAT	BCL2 associated athanogene 4
BAK1	NM_001188.2	BCL2L7,BAK,CDN1	ACGTGTCAGAAGCCTCCAAGCCTGCCTCCCAAGGTCCTCTCAGTTCTCTCCCTTCCTCTCTCCTTATAGACACTTGCTCCCAACCCATTCACTACAGGTG	BCL2 antagonist/killer 1
BARD1	NM_000465.3		CAAGCCAGACAGTGACGTGACTCAGACCATCAATACAGTCGCATACCATGCGAGACCCGATTCTGATCAGCGCTTCTGCACACAGTATATCATCTATGAA	BRCA1 associated RING domain 1
BAX	NM_138761.3	BCL2L4	TTTTTCCGAGTGGCAGCTGACATGTTTTCTGACGGCAACTTCAACTGGGGCCGGGTTGTCGCCCTTTTCTACTTTGCCAGCAAACTGGTGCTCAAGGCCC	BCL2 associated X, apoptosis regulator
BBC3	NM_014417.2	JFY1,PUMA	GCTGATGGACTCAGCATCGGAAGGTGGCGGTGACCGAGGGGGTGGGGACTGAGCCGCCCGCCTCTGCCGCCCACCACCATCTCAGGAAAGGCTGTTGTGC	BCL2 binding component 3
BCAS1	NM_003657.2	NABC1,AIBC1	AGCAGGTCACCTAGTTGGGTCAGAAGAGTCGATGATCACCAAGCAGGAAAGGGAGGGAATAGAGGAATGTGTTCGGGTTAAGTGATGAAAATGGCAGTGG	breast carcinoma amplified sequence 1
BCL10	NM_003921.2	CARMEN,CIPER,mE10,c-E10,CLAP	TGAAAATACCATCTTCTCTTCAACTACACTTCCCAGACCTGGGGACCCAGGGGCTCCTCCTTTGCCACCAGATCTACAGTTAGAAGAAGAAGGAACTTGT	B-cell CLL/lymphoma 10
BCL2	NM_000657.2	Bcl-2,PPP1R50	AGTTCGGTGGGGTCATGTGTGTGGAGAGCGTCAACCGGGAGATGTCGCCCCTGGTGGACAACATCGCCCTGTGGATGACTGAGTACCTGAACCGGCACCT	BCL2, apoptosis regulator
BCL2A1	NM_004049.2	GRS,BFL1,BCL2L5,ACC-1,ACC-2,ACC2,ACC1,HBPA1	TCATGTGTCATAACTCAGTCAAGCTCAGTGAGCATTCTCAGCACATTGCCTCAACAGCTTCAAGGTGAGCCAGCTCAAGACTTTGCTCTCCACCAGGCAG	BCL2 related protein A1
BCL2L1	NM_138578.1	BCLX,BCL2L,Bcl-X,bcl-xL,bcl-xS,PPP1R52	CTAAGAGCCATTTAGGGGCCACTTTTGACTAGGGATTCAGGCTGCTTGGGATAAAGATGCAAGGACCAGGACTCCCTCCTCACCTCTGGACTGGCTAGAG	BCL2 like 1
BCL2L11	NM_138621.4	BOD,BimL,BimEL,BimS,BIM	AAAAAAGACCAAATGGCAAAGCAACCTTCTGATGTAAGTTCTGAGTGTGACCGAGAAGGTAGACAATTGCAGCCTGCGGAGAGGCCTCCCCAGCTCAGAC	BCL2 like 11
BCL2L2	NM_004050.2	KIAA0271,BCL-W,PPP1R51	TGGGACCAAATTGGCCTCAGGTGTTGAGTCCAGACTTCTGCTTTTGAGAGAGGGCTGCACTTTTTCATGGTATTTCTAGGGGAGGTGGTAGGCTGCATGT	BCL2 like 2
BDNF	NM_170732.4		CAGGGTGATGCTCAGTAGTCAAGTGCCTTTGGAGCCTCCTCTTCTCTTTCTGCTGGAGGAATACAAAAATTACCTAGATGCTGCAAACATGTCCATGAGG	brain derived neurotrophic factor
BECN1	NM_003766.2	ATG6,VPS30	AGCTCAGTATCAGAGAGAATACAGTGAATTTAAACGACAGCAGCTGGAGCTGGATGATGAGCTGAAGAGTGTTGAAAACCAGATGCGTTATGCCCAGACG	beclin 1
BID	NM_197966.2		GGTGGCCAGTCACACGCCGTCCTTGCTCCGTGATGTCTTTCACACAACAGTGAATTTTATTAACCAGAACCTACGCACCTACGTGAGGAGCTTAGCCAGA	BH3 interacting domain death agonist
BIK	NM_001197.3	NBK	AGCTCTCCGAGGTGGCCATGCACAGCCTGGGTCTGGCTTTCATCTACGACCAGACTGAGGACATCAGGGATGTTCTTAGAAGTTTCATGGACGGTTTCAC	BCL2 interacting killer
BIN1	NM_004305.2	SH3P9,AMPH2,AMPHL	CCCAGGCAGAGGGGCGTTCTCCCAAAGATTAGGTCGTTTTCCAAAGAGCCGCGTCCCGGCAAGTCCGGCGGAATTCACCAGTGTTCCTGAAGCTGCTGTG	bridging integrator 1
BIRC2	NM_001166.3	cIAP1,hiap-2,MIHB,RNF48,c-IAP1,API1	TGGGATCCACCTCTAAGAATACGTCTCCAATGAGAAACAGTTTTGCACATTCATTATCTCCCACCTTGGAACATAGTAGCTTGTTCAGTGGTTCTTACTC	baculoviral IAP repeat containing 2
BIRC3	NM_182962.2	cIAP2,hiap-1,MIHC,RNF49,MALT2,c-IAP2,API2	TGAAAAGCGCCAACACGTTTGAACTGAAATACGACTTGTCATGTGAACTGTACCGAATGTCTACGTATTCCACTTTTCCTGCTGGGGTTCCTGTCTCAGA	baculoviral IAP repeat containing 3
BIRC5	NM_001168.2	EPR-1,survivin,API4	CCATTCTAAGTCATTGGGGAAACGGGGTGAACTTCAGGTGGATGAGGAGACAGAATAGAGTGATAGGAAGCGTCTGGCAGATACTCCTTTTGCCACTGCT	baculoviral IAP repeat containing 5
BLK	NM_001715.2	MGC10442	AGCTTCTTGCTCCAATCAACAAGGCCGGCTCCTTTCTTATCAGAGAGAGTGAAACCAACAAAGGTGCCTTCTCCCTGTCTGTGAAGGATGTCACCACCCA	BLK proto-oncogene, Src family tyrosine kinase
BLM	NM_000057.2	BS,RECQL3,RECQ2	TGCTTGGTGAAGACTGTTTTATCCTGATGCCGACTGGAGGTGGTAAGAGTTTGTGTTACCAGCTCCCTGCCTGTGTTTCTCCTGGGGTCACTGTTGTCAT	Bloom syndrome RecQ like helicase
BLNK	NM_013314.2	SLP65,Ly57,SLP-65,BLNK-s,BASH,bca	ACACCACTGAAGACAACTCCAGTTGCCTCTCAACAGAATGCTTCAAGTGTTTGTGAAGAAAAACCTATACCTGCTGAACGCCACCGAGGGTCAAGTCACA	B-cell linker
BMI1	NM_005180.5	RNF51,PCGF4	CCTGGAGAAGGAATGGTCCACTTCCATTGAAATACAGAGTTCGACCTACTTGTAAAAGAATGAAGATCAGTCACCAGAGAGATGGACTGACAAATGCTGG	BMI1 proto-oncogene, polycomb ring finger
BNIP3	NM_004052.2	Nip3	AGGGGGCATATTCTCTGCAGAATTTCTGAAAGTTTTCCTTCCATCTCTGCTGCTCTCTCATTTGCTGGCCATCGGATTGGGGATCTATATTGGAAGGCGT	BCL2 interacting protein 3
BNIP3L	NM_004331.2	Nix,BNIP3a	GCAATGATAATGGCAATGGGAAAAATGGGGGGCTGGAACACGTACCATCCTCATCCTCCATCCACAATGGAGACATGGAGAAGATTCTTTTGGATGCACA	BCL2 interacting protein 3 like
BOK	NM_032515.3	BCL2L9,BOKL,MGC4631	CGGGCTCCAGGCCAGCACACCTAACCCATGGATGTGGAACCTACGGCCGAGAAGGAATGTTGCATGAGTCGGATCCCAGTCCATTGTCAGTGGAGGGTGA	BOK, BCL2 family apoptosis regulator
BOLA2	NM_001031827.1	My016,BOLA2A	GTCCAGTCGGCGAGCGCGTACCATTCAGCATCGGCTCCGCCCGAGTCCCACCTTCCTCAGGCTCTGATTGGCTGACACATGGCAAGCGCGAAAAGCCTGG	bolA family member 2
BRAF	NM_004333.3	BRAF1	GTACCTGCAAGGTGTGGAGTTACAGTCCGAGACAGTCTAAAGAAAGCACTGATGATGAGAGGTCTAATCCCAGAGTGCTGTGCTGTTTACAGAATTCAGG	B-Raf proto-oncogene, serine/threonine kinase
BRCA1	NM_007294.3	RNF53,BRCC1,PPP1R53,FANCS	TCTTCTGAAGATACCGTTAATAAGGCAACTTATTGCAGTGTGGGAGATCAAGAATTGTTACAAATCACCCCTCAAGGAACCAGGGATGAAATCAGTTTGG	BRCA1, DNA repair associated
BRD2	NM_005104.2	KIAA9001,RING3,D6S113E,NAT,FSRG1,BRD2-IT1	CCGGAGGTGTCCAATCCCAAAAAGCCAGGACGAGTTACCAACCAGCTGCAATACCTACACAAGGTAGTGATGAAGGCTCTGTGGAAACATCAGTTCGCAT	bromodomain containing 2
BRD3	NM_007371.3	RING3L,ORFX,KIAA0043	CCCAGAAAACCGTGTGAGATTCGTACCGAAGAACCTTGTGGAATCCCTTTGCTTAGGCCCAACCTGGTCGATAGCTCGAGAAAGAATTTTTTCCAAGGAA	bromodomain containing 3
BRD4	NM_014299.2	HUNKI,MCAP,CAP,HUNK1	AGGCAAAAGGAAGAGGACGTGGGAGGAAAGAAACAGGGACAGCAAAACCTGGCGTTTCCACGGTACCAAACACAACTCAAGCATCGACTCCTCCGCAGAC	bromodomain containing 4
BTK	NM_000061.1	ATK,XLA,PSCTK1,AGMX1,IMD1	TGATCTGGTTCAGAAATATCACCCTTGCTTCTGGATCGATGGGCAGTATCTCTGCTGCTCTCAGACAGCCAAAAATGCTATGGGCTGCCAAATTTTGGAG	Bruton tyrosine kinase
C1QA	NM_015991.2		GGTGACCAGGTCTGGGTTGAAAAAGACCCCAAAAAGGGTCACATTTACCAGGGCTCTGAGGCCGACAGCGTCTTCAGCGGCTTCCTCATCTTCCCATCTG	complement C1q A chain
C1QB	NM_000491.3		AACTCACTACTGGGCATGGAGGGTGCCAACAGCATCTTTTCCGGGTTCCTGCTCTTTCCAGATATGGAGGCCTGACCTGTGGGCTGCTTCACATCCACCC	complement C1q B chain
C1QC	NM_001114101.1	C1QG	AGTCCCCGGCCTCTACTACTTTGTCTACCACGCGTCGCATACAGCCAACCTGTGCGTGCTGCTGTACCGCAGCGGCGTCAAAGTGGTCACCTTCTGTGGC	complement C1q C chain
C3	NM_000064.2	CPAMD1,ARMD9,C3a,C3b	CATCTACCTGGACAAGGTCTCACACTCTGAGGATGACTGTCTAGCTTTCAAAGTTCACCAATACTTTAATGTAGAGCTTATCCAGCCTGGAGCAGTCAAG	complement C3
C3AR1	NM_004054.2	C3AR,AZ3B	CAGTGTCTTCCTGCTTACTGCCATTAGCCTGGATCGCTGTCTTGTGGTATTCAAGCCAATCTGGTGTCAGAATCATCGCAATGTAGGGATGGCCTGCTCT	complement C3a receptor 1
C4A	NM_007293.2	CPAMD2,C4S,CO4,C4,C4A3,C4A2,C4A4,C4A6,C4B,RG	GGTCCGTGAGATGTCAGGCTCCCCAGCTTCTGGCATTCCTGTCAAAGTTTCTGCCACGGTGTCTTCTCCTGGGTCTGTTCCTGAAGTCCAGGACATTCAG	complement C4A (Rodgers blood group)	C4B_2 (NM_001242823), C4B (NM_001002029)
C5AR1	NM_001736.2	C5A,C5AR,CD88,C5R1	TTGCCTGTCTTTCCCAGACTTGTCCCTCCTTTTCCAGCGGGACTCTTCTCATCCTTCCTCATTTGCAAGGTGAACACTTCCTTCTAGGGAGCACCCTCCC	complement C5a receptor 1
C6	NM_000065.2		ACTCTCCTGTTTGGGCATGTCTTATTCAGTTCCAGCTCATGACGCCCTGTAGCATACCCCTAGGTACCAACTTCCACAGCAGTCTCGTAAATTCTCCTGT	complement C6
CABLES1	NM_001100619.2	HsT2563,FLJ35924	CGGTACCAGACAGTTTGACATCCTCCACCCTTAGAAAATGACTGACATTGTTTTGTTACTGCTCCTACCCACCAAGGGGATAAAGAAGGCGAGTTCTGAG	Cdk5 and Abl enzyme substrate 1
CALCOCO2	NM_005831.3	MGC17318,NDP52	CACTGTTAAGGGCTTCTGCTGCCATCCTTGTGGGTTGCTACCTTTAAGTCGCATAACTCTAGCTGTATCATCCTCTCACCTGTCATTCTTCTGAGGGTCT	calcium binding and coiled-coil domain 2
CALR	NM_004343.2	RO,SSA,cC1qR,CRT,FLJ26680	TCTCCCGATCCCAGTATCTATGCCTATGATAACTTTGGCGTGCTGGGCCTGGACCTCTGGCAGGTCAAGTCTGGCACCATCTTTGACAACTTCCTCATCA	calreticulin
CAMK4	NM_001744.3	CaMK-GR	AAGGAGAGAAAATTCAAGGCGATGGGGCCCAAGCCGCAGTTAAGGGGGCACAGGCTGAGCTGATGAAGGTGCAAGCCTTAGAGAAAGTTAAAGGTGCAGA	calcium/calmodulin dependent protein kinase IV
CASP1	NM_001223.3	ICE,IL1BC	TGGAGACATCCCACAATGGGCTCTGTTTTTATTGGAAGACTCATTGAACATATGCAAGAATATGCCTGTTCCTGTGATGTGGAGGAAATTTTCCGCAAGG	caspase 1
CASP2	NM_032982.2	ICH1,PPP1R57,MGC2181,NEDD2	AGAGCCAGCCTTGGTTGGACCTATTGCCAGGAATGTTTCAGCTGCAGTTGAAGAGCCTGACAAGTGAAGTTGTAAACACAGTGTGGTTATGGGGAGAGGG	caspase 2
CASP3	NM_032991.2	CPP32,CPP32B,Yama,apopain	ACTCCACAGCACCTGGTTATTATTCTTGGCGAAATTCAAAGGATGGCTCCTGGTTCATCCAGTCGCTTTGTGCCATGCTGAAACAGTATGCCGACAAGCT	caspase 3
CASP4	NM_001225.3	ICE(rel)II,ICH-2,TX	CACAGAAAAAAGCCACTTAAGGTGTTGGAATCCCTGGGCAAAGATTTCCTCACTGGTGTTTTGGATAACTTGGTGGAACAAAATGTACTGAACTGGAAGG	caspase 4
CASP6	NM_032992.2	MCH2	AAGTTGGACACCAACATAACTGAGGTGGATGCAGCCTCCGTTTACACGCTGCCTGCTGGAGCTGACTTCCTCATGTGTTACTCTGTTGCAGAAGGATATT	caspase 6
CASP7	NM_001227.3	MCH3,CMH-1,ICE-LAP3	ATCAATGACACAGATGCTAATCCTCGATACAAGATCCCAGTGGAAGCTGACTTCCTCTTCGCCTATTCCACGGTTCCAGGCTATTACTCGTGGAGGAGCC	caspase 7
CASP8	NM_001228.4	MCH5,MACH,FLICE,Casp-8	AGATGGACTTCAGCAGAAATCTTTATGATATTGGGGAACAACTGGACAGTGAAGATCTGGCCTCCCTCAAGTTCCTGAGCCTGGACTACATTCCGCAAAG	caspase 8
CASP9	XM_011542270.1	MCH6,ICE-LAP6,APAF-3,PPP1R56	GGCCAGGCAGCTGATCATAGATCTGGAGACTCGAGGGAGTCAGGCTCTTCCTTTGTTCATCTCCTGCTTAGAGGACACAGGCCAGGACATGCTGGCTTCG	caspase 9
CASS4	NM_001164115.1	HEFL,HEPL,C20orf32	GATAGCTCCATAGAATTCAGTTTCTGAGAACCAGCCAGAAGCATGCAGTGACATTGCACAATCTGCCTCTGAAGCTGGAGATACTAGCTGCAGAGCTCAG	Cas scaffolding protein family member 4
CCL2	NM_002982.3	MCP1,MCP-1,MCAF,SMC-CF,GDCF-2,HC11,MGC9434,SCYA2	CATTCCCCAAGGGCTCGCTCAGCCAGATGCAATCAATGCCCCAGTCACCTGCTGTTATAACTTCACCAATAGGAAGATCTCAGTGCAGAGGCTCGCGAGC	C-C motif chemokine ligand 2
CCL3	NM_002983.2	G0S19-1,LD78ALPHA,MIP-1-alpha,SCYA3	CAGTTCTCTGCATCACTTGCTGCTGACACGCCGACCGCCTGCTGCTTCAGCTACACCTCCCGGCAGATTCCACAGAATTTCATAGCTGACTACTTTGAGA	C-C motif chemokine ligand 3
CCL4	NM_002984.2	MIP-1-beta,Act-2,AT744.1,LAG1,SCYA4	GAAGCTTCCTCGCAACTTTGTGGTAGATTACTATGAGACCAGCAGCCTCTGCTCCCAGCCAGCTGTGGTATTCCAAACCAAAAGAAGCAAGCAAGTCTGT	C-C motif chemokine ligand 4	CCL4L1 (NM_207007)
CCL5	NM_002985.2	RANTES,SISd,TCP228,MGC17164,D17S136E,SCYA5	AGTGTGTGCCAACCCAGAGAAGAAATGGGTTCGGGAGTACATCAACTCTTTGGAGATGAGCTAGGATGGAGAGTCCTTGAACCTGAACTTACACAAATTT	C-C motif chemokine ligand 5
CCL7	NM_006273.2	MCP-3,NC28,FIC,MARC,MCP3,SCYA6,SCYA7	CAGCCCCCAGGGGCTTGCTCAGCCAGTTGGGATTAATACTTCAACTACCTGCTGCTACAGATTTATCAATAAGAAAATCCCTAAGCAGAGGCTGGAGAGC	C-C motif chemokine ligand 7
CCNG2	NM_004354.2		CATGAAGGGGTCCAACTTCTCGGGTTGTTGAACGTCTACCTGGAACAAGAAGAGAGATTCCAACCTCGAGAAAAAGGGCTGAGTTTGATTGAGGCTACCC	cyclin G2
CCNI	NM_006835.2	CCNI1	GTATGGCCTGCAACCAACTTCTGCAATTCAGAGGATCCATGCTTGCTCTGGCCATGGTTAGTCTGGAAATGGAGAAACTCATTCCTGATTGGCTTTCTCT	cyclin I
CCR2	NM_001123041.2	CC-CKR-2,CKR2,MCP-1-R,CD192,FLJ78302,CMKBR2	TCTGATCTGCTTTTTCTTATTACTCTCCCATTGTGGGCTCACTCTGCTGCAAATGAGTGGGTCTTTGGGAATGCAATGTGCAAATTATTCACAGGGCTGT	C-C motif chemokine receptor 2
CCR5	NM_000579.1	CKR-5,CC-CKR-5,CKR5,CD195,IDDM22,CMKBR5	TAGGAACATACTTCAGCTCACACATGAGATCTAGGTGAGGATTGATTACCTAGTAGTCATTTCATGGGTTGTTGGGAGGATTCTATGAGGCAACCACAGG	C-C motif chemokine receptor 5 (gene/pseudogene)
CD109	NM_133493.3	FLJ38569,DKFZp762L1111,CPAMD7	CCCTGGATATTGAAGTTGCAGCCTATGCACTGCTCTCACACTTCTTACAATTTCAGACTTCTGAGGGAATCCCAATTATGAGGTGGCTAAGCAGGCAAAG	CD109 molecule
CD14	NM_000591.2		GCCCAAGCACACTCGCCTGCCTTTTCCTGCGAACAGGTTCGCGCCTTCCCGGCCCTTACCAGCCTAGACCTGTCTGACAATCCTGGACTGGGCGAACGCG	CD14 molecule
CD163	NM_004244.4	M130,MM130,SCARI1	CATCTGTGATTCGGACTTCTCTCTGGAAGCTGCCAGCGTTCTATGCAGGGAATTACAGTGTGGCACAGTTGTCTCTATCCTGGGGGGAGCTCACTTTGGA	CD163 molecule
CD19	XM_011545981.1		CACCCCAAGGGGCCTAAGTCATTGCTGAGCCTAGAGCTGAAGGACGATCGCCCGGCCAGAGATATGTGGGTAATGGAGACGGGTCTGTTGTTGCCCCGGG	CD19 molecule
CD209	NM_001144899.1	DC-SIGN,CDSIGN,DC-SIGN1,CLEC4L	TAGAGCTTGTTTTTCTGGCCCATCCTTGGAGCTTTATGAGTGAGCTGGTGTGGGATGCCTTTGGGGGTGGACTTGTGTTCCAAGAATCCACTCTCTCTTC	CD209 molecule
CD24	NM_013230.2	CD24A	ATAGACACTCCCCGAAGTCTTTTGTTCGCATGGTCACACACTGATGCTTAGATGTTCCAGTAATCTAATATGGCCACAGTAGTCTTGATGACCAAAGTCC	CD24 molecule
CD244	NM_001166663.1	2B4,NAIL,NKR2B4,Nmrk,SLAMF4	CTCCAGGCGCTGGGGCTTTCTCAGTGGCCTTGTCAGCTCACAGCAGGCGTTAACAGCCTCTAATTGAGGAAACTGTGGCTGGACAGGTTGCAAGGCAGTT	CD244 molecule
CD300LF	NM_139018.3	IREM1,NKIR,IGSF13,CD300f,CLM1	TTCCTCTGCCCAGGTTGACCAGGTGGAAGTGGAATATGTCACCATGGCTTCCTTGCCGAAGGAGGACATTTCCTATGCATCTCTGACCTTGGGTGCTGAG	CD300 molecule like family member f
CD33	NM_001177608.1	SIGLEC3,SIGLEC-3,p67,FLJ00391	GTCACCTATGTTCCACAGAACCCAACAACTGGTATCTTTCCAGGAGATGGCTCAGGGAAACAAGAGACCAGAGCAGGAGTGGTTCATGGGGCCATTGGAG	CD33 molecule
CD36	NM_000072.3	SCARB3,GPIV,FAT,GP4,GP3B	AGCCAAGGAAAATGTAACCCAGGACGCTGAGGACAACACAGTCTCTTTCCTGCAGCCCAATGGTGCCATCTTCGAACCTTCACTATCAGTTGGAACAGAG	CD36 molecule
CD3D	NM_000732.4	T3D	TATCTACTGGATGAGTTCCGCTGGGAGATGGAACATAGCACGTTTCTCTCTGGCCTGGTACTGGCTACCCTTCTCTCGCAAGTGAGCCCCTTCAAGATAC	CD3d molecule
CD3E	NM_000733.2		AAGTAACAGTCCCATGAAACAAAGATGCAGTCGGGCACTCACTGGAGAGTTCTGGGCCTCTGCCTCTTATCAGTTGGCGTTTGGGGGCAAGATGGTAATG	CD3e molecule
CD3G	NM_000073.2		GAACTAAATGCAGCCACCATATCTGGCTTTCTCTTTGCTGAAATCGTCAGCATTTTCGTCCTTGCTGTTGGGGTCTACTTCATTGCTGGACAGGATGGAG	CD3g molecule
CD40	NM_001250.4	p50,Bp50,TNFRSF5	GTGCCAGCCAGGACAGAAACTGGTGAGTGACTGCACAGAGTTCACTGAAACGGAATGCCTTCCTTGCGGTGAAAGCGAATTCCTAGACACCTGGAACAGA	CD40 molecule
CD44	NM_001001392.1	IN,MC56,Pgp1,CD44R,HCELL,CSPG8,MIC4,MDU2,MDU3	ACACCATGGACAAGTTTTGGTGGCACGCAGCCTGGGGACTCTGCCTCGTGCCGCTGAGCCTGGCGCAGATCGATTTGAATATAACCTGCCGCTTTGCAGG	CD44 molecule (Indian blood group)
CD47	NM_001777.3	IAP,OA3,MER6	GCCATATTGGTTATTCAGGTGATAGCCTATATCCTCGCTGTGGTTGGACTGAGTCTCTGTATTGCGGCGTGTATACCAATGCATGGCCCTCTTCTGATTT	CD47 molecule
CD6	NM_001254751.1	Tp120	AACCCTGGACACTGCATTACAGACCCGCCATCCCTGGGCCCTCAGTATCACCCGAGGAGCAACAGTGAGTCGAGCACCTCTTCAGGGGAGGATTACTGCA	CD6 molecule
CD68	NM_001251.2	SCARD1,macrosialin,GP110,DKFZp686M18236,LAMP4	ACCGGTCCATCTTGCTGCCTCTCATCATCGGCCTGATCCTTCTTGGCCTCCTCGCCCTGGTGCTTATTGCTTTCTGCATCATCCGGAGACGCCCATCCGC	CD68 molecule
CD69	NM_001781.1	CLEC2C	AGGACATGAACTTTCTAAAACGATACGCAGGTAGAGAGGAACACTGGGTTGGACTGAAAAAGGAACCTGGTCACCCATGGAAGTGGTCAAATGGCAAAGA	CD69 molecule
CD70	NM_001252.2	CD27L,CD27LG,TNFSF7	CCTATGGGTGCGTCCTGCGGGCTGCTTTGGTCCCATTGGTCGCGGGCTTGGTGATCTGCCTCGTGGTGTGCATCCAGCGCTTCGCACAGGCTCAGCAGCA	CD70 molecule
CD72	NM_001782.2	LYB2,CD72b	CCGCCATCTGCCTGGGAGTGCGCTATCTGCAGGTGTCTCAGCAGCTCCAGCAGACGAACAGGGTTCTGGAAGTCACTAACAGCAGCCTGAGGCAGCAGCT	CD72 molecule
CD74	NM_001025159.1	DHLAG	TTCAGCCCCCAGCCCCTCCCCCATCTCCCACCCTGTACCTCATCCCATGAGACCCTGGTGCCTGGCTCTTTCGTCACCCTTGGACAAGACAAACCAAGTC	CD74 molecule
CD83	NM_004233.3	HB15,BL11	CTGTTCTTGAAGCAGTAGCCTAACACACTCCAAGATATGGACACACGGGAGCCGCTGGCAGAAGGGACTTCACGAAGTGTTGCATGGATGTTTTAGCCAT	CD83 molecule
CD84	NM_001184879.1	SLAMF5,hCD84,mCD84	TCTGCTAGAACAGTGCCGTGCTTTTCCACAGAAGGTTAGACCCTGAAAGAGATGGCTCAGCACCACCTATGGATCTTGCTCCTTTGCCTGCAAACCTGGC	CD84 molecule
CD86	NM_175862.3	B7.2,B7-2,CD28LG2	CCAGCTCTGCTCCGTATGCCAAGAGGAGACTTTAATTCTCTTACTGCTTCTTTTCACTTCAGAGCACACTTATGGGCCAAGCCCAGCTTAATGGCTCATG	CD86 molecule
CD8A	NM_001768.5	CD8	GCTCAGGGCTCTTTCCTCCACACCATTCAGGTCTTTCTTTCCGAGGCCCCTGTCTCAGGGTGAGGTGCTTGAGTCTCCAACGGCAAGGGAACAAGTACTT	CD8a molecule
CD8B	NM_004931.3	CD8B1	CAGCTGAGTGTGGTTGATTTCCTTCCCACCACTGCCCAGCCCACCAAGAAGTCCACCCTCAAGAAGAGAGTGTGCCGGTTACCCAGGCCAGAGACCCAGA	CD8b molecule	CD8B2 (NM_001349727)
CDC25A	NM_001789.2		AGAGGAGGAAGAGCATGTCTGGGGCCAGCCCCAAAGAGTCAACTAATCCAGAGAAGGCCCATGAGACTCTTCATCAGTCTTTATCCCTGGCATCTTCCCC	cell division cycle 25A
CDC7	NM_003503.2	Hsk1,huCdc7,HsCdc7,CDC7L1	ATCCCACATAATCACAGGAAACAAGATTCCACTGAGTGGCCCAGTACCTAAGGAGCTGGATCAGCAGTCCACCACAAAAGCTTCTGTTAAAAGACCCTAC	cell division cycle 7
CDK20	NM_012119.3	p42,CCRK	GTAGCACCAGGCATAGCCACTTTTGCCCTGAGGGACTCCTGTGTACTTCACATCACTGAGCACTCATTTAGAAGTGAGGGAGACAGAAGTCTAGGCCCAG	cyclin dependent kinase 20
CDKN1A	NM_000389.2	P21,CIP1,WAF1,SDI1,CAP20,p21CIP1,p21Cip1/Waf1,CDKN1	CATGTGTCCTGGTTCCCGTTTCTCCACCTAGACTGTAAACCTCTCGAGGGCAGGGACCACACCCTGTACTGTTCTGTGTCTTTCACAGCTCCTCCCACAA	cyclin dependent kinase inhibitor 1A
CDKN1C	NM_001122631.1	P57,KIP2,BWCR,BWS	GACGTTGGAAGGGCGCTGGGCCTCGGCTGGGACCGTTCATGTAGCAGCAACCGGCGGCGGCTGCCGCAGAGCAGCGTTCGGTTTTGTTTTTAAATTTTGA	cyclin dependent kinase inhibitor 1C
CEACAM3	NM_001277163.2	CD66d,CGM1	GGAAGGACATGAAGCCTGAGCCAGAGAACCAGCTATAAGTCCTGAGAAGACACTGGTGTCTGGGGGCAGGGAGGGATGGGGGTCCCTGATGAATATCTGG	carcinoembryonic antigen related cell adhesion molecule 3
CFLAR	NM_001127183.1	CASH,Casper,CLARP,FLAME,FLIP,I-FLICE,MRIT,c-FLIP,CASP8AP1	TAGAGTGCTGATGGCAGAGATTGGTGAGGATTTGGATAAATCTGATGTGTCCTCATTAATTTTCCTCATGAAGGATTACATGGGCCGAGGCAAGATAAGC	CASP8 and FADD like apoptosis regulator	sub-maximal transcript coverage due to non-overlapping transcripts
CH25H	NM_003956.3		ACGCAGTATATGAGCGTCTGGGAACTGTTTTCTTTGGGCTTCTTCGACATGATGAACGTCACACTGCTCGGGTGCCACCCGCTCACCACCCTGACCTTCC	cholesterol 25-hydroxylase
CHEK1	NM_001114121.1	CHK1	AGGGTGATGGATTGGAGTTCAAGAGACACTTCCTGAAGATTAAAGGGAAGCTGATTGATATTGTGAGCAGCCAGAAGATTTGGCTTCCTGCCACATGATC	checkpoint kinase 1
CHEK2	NM_001005735.1	CDS1,CHK2,HuCds1,PP1425,bA444G7,RAD53	GGAGAGGTAAAGCTGGCTTTCGAGAGGAAAACATGTAAGAAAGTAGCCATAAAGATCATCAGCAAAAGGAAGTTTGCTATTGGTTCAGCAAGAGAGGCAG	checkpoint kinase 2
CHN2	NM_004067.2	ARHGAP3,RhoGAP3	GAGATGATTTGTGTAAACTCACCAGTCTTGCTTTGGAGTGAGCAGAAGAGAATGACTATTTTACGTGGAGCATCATTGTGTGACTGTTGACCTGGACAGT	chimerin 2
CHST8	NM_001127895.1	GALNAC-4-ST1	AGTTTGAGCACCCCAACAGCTACTATCACCCGGTCTTCGGCAAGGCCATCCTGGCCCGGTACCGCGCCAATGCCTCTCGGGAGGCCCTGCGGACCGGCTC	carbohydrate sulfotransferase 8
CHUK	NM_001278.3	IKK1,IKK-alpha,IkBKA,NFKBIKA,IKKA,TCF16	TAGAACCCATGGAAAACTGGCTACAGTTGATGTTGAATTGGGACCCTCAGCAGAGAGGAGGACCTGTTGACCTTACTTTGAAGCAGCCAAGATGTTTTGT	conserved helix-loop-helix ubiquitous kinase
CIDEA	NM_001279.2	CIDE-A	AGATGCTTTTATGTTCTGAGCCACATGCACTTGGAGGCCGCTGGTCACGCTGCTCAGGAGTGGTGCCCAGAAAAGGAAAGGGCTTGGTGGTACATGAAGT	cell death-inducing DFFA-like effector a
CIDEB	NM_014430.2		GAGAGTCTCAGCTTCCATGCAACTGTCCATCACGGCTGCAACTGAAATCAGAGCTGGGACACAGCGCACCAGAAGCTAAAGTCTTGATGCCATCAAAGGA	cell death-inducing DFFA-like effector b	NOP9 (NM_174913;NM_001286367)
CKS1B	NM_001826.2	ckshs1,CKS1	TCTTGGCGTTCAGCAGAGTCAGGGATGGGTCCATTATATGATCCATGAACCAGAACCTCACATCTTGCTGTTCCGGCGCCCACTACCCAAGAAACCAAAG	CDC28 protein kinase regulatory subunit 1B
CLCF1	NM_013246.2	NNT1,BSF3,CLC,NR6,CISS2,BSF-3,NNT-1	GATGGGTGTTGCTCCCTTATCCCCAAATCACTCTATACATCCAATTCAGGAAACAAACATGGTGGCAATTCTACACAAAAAGAGATGAGATTAACAGTGC	cardiotrophin like cytokine factor 1
CLDN5	NM_001130861.1	CPETRL1,BEC1,AWAL,TMVCF	TCTCCTGCCACTAGCCCGGCCCTGCCCTTAACAGACGGAATGAAGTTTCCTTTTCTGTGCGCGGCGCTGTTTCCATAGGCAGAGCGGGTGTCAGACTGAG	claudin 5
CLEC7A	NM_197954.2	dectin-1,hDectin-1,CD369,SCARE2,CLECSF12	TGTTAAACTCCGGTAAGTACCTAGCCCACATGATTTGACTCAGAGATTCTCTTTTGTCCACAGACAGTCATCTCAGGAGCAGAAAGAAAAGAGCTCCCAA	C-type lectin domain containing 7A
CLIC4	NM_013943.2	DKFZP566G223,CLIC4L,P64H1,H1,huH1,p64H1	TCTGACACCATGTAGAAGCTAAAAGTTTAGAGGGAGTGAGGGTTTTCTCAAGACCTTCCTCAAGCATTTTATCTTTAGAAGAGAAACTGATGGGCACCTG	chloride intracellular channel 4
CLN3	NM_000086.2	JNCL,BTN1,BTS	GTCCTGGTTGCCTTTTCTCATTCTGTGGGGACCAGCCTGTGTGGTGTGGTCTTCGCTAGCATCTCATCAGGCCTTGGGGAGGTCACCTTCCTCTCCCTCA	CLN3, battenin
CLSTN1	NM_001009566.2	CSTN1,KIAA0911,CDHR12	TTGAATACTGTTCTGTGACCCTGACTGCTAGTTCTGAGGACACTGGTGGCTGTGCTATGTGTGGCCATCCTCCATGTCCCGTCCCTGTAGCTGCTCTGTT	calsyntenin 1
CNN2	NM_004368.3		ATCAACCGCTCCATGCAGAACTGGCACCAGCTAGAAAACCTGTCCAACTTCATCAAGGCCATGGTCAGCTACGGCATGAACCCTGTGGACCTGTTCGAGG	calponin 2
CNP	NM_033133.4		CGCCCTCTTCCCCTCTAATGCTCACGCTCCCAACACAAGGTGGGCAGGGAGGCACCATTCAGGAACCTGGACCAAAGCTGACGAGGCTGGGCCAAGCCAG	2',3'-cyclic nucleotide 3' phosphodiesterase
CNTNAP2	NM_014141.4	Caspr2,KIAA0868,NRXN4	CTGACGGTGTGGTCCGGCACGAATTACAGCATCCGATTATTGCCCGCTATGTGCGCATAGTGCCTCTGGATTGGAATGGAGAAGGTCGCATTGGACTCAG	contactin associated protein like 2
COA5	NM_001008215.2	MGC52110,FLJ27524,Pet191,C2orf64	CCCGACCCGGTTGCAAGTGTTGCGGTGGGAGAAAGTCGCGTCCGCATCGGAGGGGAAGCGCCGTCATGCCTAAGTATTATGAGGACAAGCCGCAGGGCGG	cytochrome c oxidase assembly factor 5
COL6A3	NM_004369.3		AGAGCAAGCGAGACATTCTGTTCCTCTTTGACGGCTCAGCCAATCTTGTGGGCCAGTTCCCTGTTGTCCGTGACTTTCTCTACAAGATTATCGATGAGCT	collagen type VI alpha 3 chain
COTL1	NM_021149.2	CLP	TGAGAAGGTTAGGTCCGGCTCAGACTGAATAAGAAGAGATAAAATTTGCCTTAAAACTTACCTGGCAGTGGCTTTGCTGCACGGTCTGAAACCACCTGTT	coactosin like F-actin binding protein 1
COX5B	NM_001862.2		CAGGCACCAGGGAAGACCCTAATTTAGTCCCCTCCATCTCCAACAAGAGAATAGTAGGCTGCATCTGTGAAGAGGACAATACCAGCGTCGTCTGGTTTTG	cytochrome c oxidase subunit 5B
CP	NM_000096.3		TGGTATGGGTAATGAAGTTGATGTGCACGCAGCTTTCTTTCACGGGCAAGCACTGACTAACAAGAACTACCGTATTGACACAATCAACCTCTTTCCTGCT	ceruloplasmin
CPA3	NM_001870.2		ACCCACCACGTAGCTGCTAATATGATGGTGGATTTCCGAGTTAGTGAGAAGGAATCCCAAGCCATCCAGTCTGCCTTGGATCAAAATAAAATGCACTATG	carboxypeptidase A3
CREB1	NM_004379.3		TTTTGAATGACTTATCTTCTGATGCACCAGGAGTGCCAAGGATTGAAGAAGAGAAGTCTGAAGAGGAGACTTCAGCACCTGCCATCACCACTGTAACGGT	cAMP responsive element binding protein 1
CREBBP	NM_004380.2	RTS,CBP,KAT3A,RSTS	GTGTCAGAGACGAGAGCAAGCAAACGGAGAGGTTCGGGCCTGCTCGCTCCCGCATTGTCGAACCATGAAAAACGTTTTGAATCACATGACGCATTGTCAG	CREB binding protein
CREM	NM_181571.2	hCREM-2	CACTGGTGACATGCCAACTTACCAGATCCGAGCTCCTACTGCTGCTTTGCCACAGGGAGTGGTGATGGCTGCATCGCCCGGAAGTTTGCACAGTCCCCAG	cAMP responsive element modulator	sub-maximal transcript coverage due to non-overlapping transcripts
CRIP1	NM_001311.4	CRIP	CAACCACCCCTGCTACGCAGCCATGTTTGGGCCTAAAGGCTTTGGGCGGGGCGGAGCCGAGAGCCACACTTTCAAGTAAACCAGGTGGTGGAGACCCCAT	cysteine rich protein 1
CRYBA4	NM_001886.2		TAACCACCGTGACTCGAGGCTGACAATCTTCGAGCAAGAGAACTTCCTGGGCAAGAAAGGAGAGCTGAGCGATGACTATCCTTCCCTCCAGGCCATGGGA	crystallin beta A4
CSF1	NM_000757.4	M-CSF,MCSF,MGC31930	TTTCTATGAGACACCTCTCCAGTTGCTGGAGAAGGTCAAGAATGTCTTTAATGAAACAAAGAATCTCCTTGACAAGGACTGGAATATTTTCAGCAAGAAC	colony stimulating factor 1
CSF1R	NM_005211.2	C-FMS,CSFR,CD115,FMS	CATACTGGTACTGCTGTAATGAGCCAAGTGGCAGCTAAAAGTTGGGGGTGTTCTGCCCAGTCCCGTCATTCTGGGCTAGAAGGCAGGGGACCTTGGCATG	colony stimulating factor 1 receptor
CSF2RB	NM_000395.2	IL5RB,CD131,betaGMR,IL3RB	GCCCAGGAGATGTGTCATTCCCTGCCAGAGTTTTGTCGTCACTGACGTTGACTACTTCTCATTCCAACCAGACAGGCCTCTGGGCACCCGGCTCACCGTC	colony stimulating factor 2 receptor beta common subunit
CSF3R	NM_000760.3	GCSFR,CD114	AGGCCCTTTCAGCTCTATGAGATCATCGTGACTCCCTTGTACCAGGACACCATGGGACCCTCCCAGCATGTCTATGCCTACTCTCAAGAAATGGCTCCCT	colony stimulating factor 3 receptor
CSK	NM_004383.1		GTGCGTGAGCTGCGACGGCAAGGTGGAGCACTACCGCATCATGTACCATGCCAGCAAGCTCAGCATCGACGAGGAGGTGTACTTTGAGAACCTCATGCAG	C-terminal Src kinase
CST7	NM_003650.3		AAAGGCCTGAAATATATGCTGGAGGTGGAAATTGGCAGAACTACCTGCAAGAAAAACCAGCACCTGCGTCTGGATGACTGTGACTTCCAAACCAACCACA	cystatin F
CTSE	NM_001910.2		TTTGTGGCAAAAATACTTCCTAGGTGGTGCTGGGTACTTCTTGTTGCATCCTGTCAGGAGGCAGATAATGCTGGTGCCTCTCTATTGGTAATGTTAAGAC	cathepsin E
CTSF	NM_003793.3	CATSF,CLN13	ACTTTGTCATTACCTATAACCGGACATATGAGTCAAAGGAAGAAGCCCGGTGGCGCCTGTCCGTCTTTGTCAATAACATGGTGCGAGCACAGAAGATCCA	cathepsin F
CTSS	NM_004079.3		ATGACAACGGCTTTCCAGTACATCATTGATAACAAGGGCATCGACTCAGACGCTTCCTATCCCTACAAAGCCATGGATCAGAAATGTCAATATGACTCAA	cathepsin S
CTSW	NM_001335.3		TGCACCGAGGGAGCAATACCTGTGGCATCACCAAGTTCCCGCTCACTGCCCGTGTGCAGAAACCGGATATGAAGCCCCGAGTCTCCTGCCCTCCCTGAAC	cathepsin W
CX3CL1	NM_002996.3	NTN,C3Xkine,ABCD-3,CXC3C,CXC3,fractalkine,neurotactin,SCYD1	CCCCGGAGCTGTGGTAGTAATTCATATGTCCTGGTGCCCGTGTGAACTCCTCTGGCCTGTGTCTAGTTGTTTGATTCAGACAGCTGCCTGGGATCCCTCA	C-X3-C motif chemokine ligand 1
CX3CR1	NM_001337.3	CMKDR1,V28,CCRL1,GPR13,CMKBRL1	GGGCGCTCAGTCCACGTTGATTTCTCCTCATCTGAATCACAAAGGAGCAGGCATGGAAGTGTTCTGAGCAGCAATTTTACTTACCACACGAGTGATGGAG	C-X3-C motif chemokine receptor 1
CXCL10	NM_001565.2	IFI10,IP-10,crg-2,mob-1,C7,gIP-10,INP10,SCYB10	GCCATAATTGTTCTTAGTTTGCAGTTACACTAAAAGGTGACCAATGATGGTCACCAAATCAGCTGCTACTACTCCTGTAGGAAGGTTAATGTTCATCATC	C-X-C motif chemokine ligand 10
CXCL9	NM_002416.1	SCYB9,Humig,crg-10,CMK,MIG	CACCATCTCCCATGAAGAAAGGGAACGGTGAAGTACTAAGCGCTAGAGGAAGCAGCCAAGTCGGTTAGTGGAAGCATGATTGGTGCCCAGTTAGCCTCTG	C-X-C motif chemokine ligand 9
CYCS	NM_018947.4	HCS,CYC	AAATCTATGCTGGTGCAGCTGAGAACTGTATCTTTGTGGGACAGTGAGAAGACTGAGAAGATGTGAATCCATGGTCTCAAAGGTGATAGGGACGATTAGA	cytochrome c, somatic
CYP27A1	NM_000784.3	CTX,CP27,CYP27	TTTGCTACATCCTGTTCGAGAAACGCATTGGCTGCCTGCAGCGATCCATCCCCGAGGACACCGTGACCTTCGTCAGATCCATCGGGTTAATGTTCCAGAA	cytochrome P450 family 27 subfamily A member 1
CYP7B1	NM_004820.3	SPG5A	ATTATGTGCACGAGGACCTTGAAATAGGAGCACATCATTTAGGCTTTCTCTGGGCCTCTGTGGCAAACACTATTCCAACTATGTTCTGGGCAATGTATTA	cytochrome P450 family 7 subfamily B member 1
CYTIP	NM_004288.4	B3-1,HE,CYBR,CASP,CYTHIP,PSCDBP	AGCAGAAAGGGAAGTGTCCGAAAGCAACTCTTGAAATTTATCCCTGGCCTTCATCGTGCTGTGGAAGAGGAAGAAAGTCGCTTTTGACGGATTGTGGTGT	cytohesin 1 interacting protein
DAB2	NM_001343.2	DOC-2	TTATTTGAGACTTCTCCATCGGGATCGCCTGGTGTCACCAAGTGTCCACTGGTACTGAGGTTTGCTGCCTGCCTTCTTGCCATGTCTAACGAAGTAGAAA	DAB2, clathrin adaptor protein
DAPK1	NM_001288729.1	DAPK,ROCO3	GAGCCGACCTTAATGCTTGCGACAAGGACGGACACATTGCCCTTCATCTGGCTGTAAGACGGTGTCAGATGGAGGTAATCAAGACTCTCCTCAGCCAAGG	death associated protein kinase 1
DDB2	NM_000107.2	DDBB,UV-DDB2,FLJ34321,XPE	GATTTGTTAAAGGGCCAAAAGTATCCAAGGTTAGGGTTGGAGCAGGGGTGCTGGGACCTGGGGCACTGTGGGACTGGGACACTTTTATGTTAATGCTCTG	damage specific DNA binding protein 2
DDX58	NM_014314.3	RIG-I,FLJ13599,DKFZp434J1111	CTGGCATATTGACTGGACGTGGCAAAACAAATCAGAACACAGGAATGACCCTCCCGGCACAGAAGTGTATATTGGATGCATTCAAAGCCAGTGGAGATCA	DExD/H-box helicase 58
DICER1	NM_177438.2	Dicer,KIAA0928,K12H4.8-LIKE,HERNA,MNG1	AGAATTTCAACAGCCAACAAAAGAACCTTTCAGTGAGCTGTGCTGCTGCTTCTGTGGCCAGTTCACGCTCTTCTGTATTGAAAGACTCGGAATATGGTTG	dicer 1, ribonuclease III
DLG1	NM_001098424.1	SAP97,SAP-97,hdlg,DLGH1,dJ1061C18.1.1	CTCAGCCTGTTGATAACCATGTTAGCCCATCTTCCTTCTTGGGCCAGACACCAGCATCTCCAGCCAGATACTCCCCAGTTTCTAAAGCAGTACTTGGAGA	discs large MAGUK scaffold protein 1
DLG4	NM_001365.3	PSD-95,PSD95,SAP90,SAP-90	TGCCCTGAAGAATGCGGGTCAGACGGTCACGATCATCGCTCAGTATAAACCAGAAGAGTACAGCCGATTCGAGGCCAAGATCCACGACCTTCGGGAACAG	discs large MAGUK scaffold protein 4
DLX1	NM_001038493.1		TTGGAGGGAGGGGGTTTTATTTATTGAGAAATGGACTTCGCCTGAGGCTGTTTGCCAATTCAGGGTTCTGCTGGGCGCAAGGAACGCACTGTTCAAACGC	distal-less homeobox 1
DLX2	NM_004405.3	TES-1	TCCCCAGCCAACAACGAGCCTGAGAAGGAGGACCTTGAGCCTGAAATTCGGATAGTGAACGGGAAGCCAAAGAAAGTCCGGAAACCCCGCACCATCTACT	distal-less homeobox 2
DNA2	NM_001080449.1	KIAA0083,DNA2L	GTTTCCTTAATACAGACAAGGTTCCAGCGCCAGAACAAGTTGAAAAAGGTGGTGTGAGCAATGTAACAGAAGCCAAACTCATAGTTTTCCTAACCTCCAT	DNA replication helicase/nuclease 2
DNMT1	NM_001379.2	MCMT,CXXC9,DNMT	CAAAACCAATCTATGATGATGACCCATCTCTTGAAGGTGGTGTTAATGGCAAAAATCTTGGCCCCATAAATGAATGGTGGATCACTGGCTTTGATGGAGG	DNA methyltransferase 1
DNMT3A	NM_022552.4		GGCGAGAGGACTGGCCCTCCCGGCTCCAGATGTTCTTCGCTAATAACCACGACCAGGAATTTGACCCTCCAAAGGTTTACCCACCTGTCCCAGCTGAGAA	DNA methyltransferase 3 alpha	sub-maximal transcript coverage due to non-overlapping transcripts
DNMT3B	NM_175850.1		CGAAGGCGGCCCATTCGAGTCCTGTCATTGTTTGATGGCATCGCGACAGGCTACCTAGTCCTCAAAGAGTTGGGCATAAAGGTAGGAAAGTACGTCGCTT	DNA methyltransferase 3 beta
DOCK1	NM_001380.3	DOCK180,ced5	CCTGGTTCGCTGGTCCAGTTCAGGATTACCTAAAGACATAGACAGATTACATAATTTGCGAGCCGTGTTTACTGACCTCGGAAGCAAAGACCTGAAAAGG	dedicator of cytokinesis 1
DOCK2	NM_004946.2	KIAA0209	AATACAAAACTACCATCCTTTTGCAGGTGGCGGCTTTGAAATACATCCCATCTGTCCTGCATGATGTAGAAATGGTCTTTGATGCGAAGTTACTCAGCCA	dedicator of cytokinesis 2
DOT1L	NM_032482.2	KIAA1814,DOT1,KMT4	GTTGCCCGAGGCCAGCAAGGGAGACCTGCCCTCCGATTCCGGCTTCTCAGATCCTGAGAGTGAAGCCAAGAGGAGGATTGTGTTCACCATCACCACTGGT	DOT1 like histone lysine methyltransferase
DST	NM_001723.4	BP240,KIAA0728,FLJ21489,FLJ13425,FLJ32235,FLJ30627,CATX-15,BPA,MACF2,BPAG1	CGAATAACTCTCATCGTGCTAAATGGAAGGTCATTAGTCCTACTGGGAATGAGGCTATGGTCCCATCTGTGTGCTTCACCGTTCCTCCACCAAACAAAGA	dystonin
DUOXA1	NM_001276265.1	FLJ32334,NUMBIP,NIP,mol	GCCACGTTCATCGTCATCCTGCCTGGCATTCGGGGAAAGACGAGGCTGTTCTGGCTGCTTCGGGTGGTGACCAGCTTATTCATCGGGGCTGCAATCCTGG	dual oxidase maturation factor 1
DUSP7	NM_001947.2	MKP-X,PYST2	CTAAGCAGCCCGTGCGACAACCACGCGTCGAGTGAGCAGCTCTACTTTTCCACGCCCACCAACCACAACCTGTTCCCACTCAATACGCTGGAGTCCACGT	dual specificity phosphatase 7
E2F1	NM_005225.1	RBP3,RBBP3	CCAGCTCCAAGCCGTGGACTCTTCGGAGAACTTTCAGATCTCCCTTAAGAGCAAACAAGGCCCGATCGATGTTTTCCTGTGCCCTGAGGAGACCGTAGGT	E2F transcription factor 1
EED	NM_003797.2	WAIT-1,HEED	TCCCTTTGAGTTTCGCCTCTTCTCGAGGCGGTGGTGGGAAGGGAGACATACTTAATACTGCCCTCTTAATCCAACGGACCTTACATCGTGTAGACTGCCG	embryonic ectoderm development
EEF2K	NM_013302.3	eEF-2K	GCCCATGGAGCCCTGTGTTTTGTGCATCGGGATGAGAAATGAAGCACTTCACGCTGGCTTTCCTAAGTCACGGGGCGTGTATTGCCGTGGCTTAGTGCAA	eukaryotic elongation factor 2 kinase
EGFR	NM_201282.1	ERBB1,ERBB	ACATCCTGCCGGTGGCATTTAGGGGTGACTCCTTCACACATACTCCTCCTCTGGATCCACAGGAACTGGATATTCTGAAAACCGTAAAGGAAATCACAGG	epidermal growth factor receptor
EGR1	NM_001964.2	TIS8,G0S30,NGFI-A,KROX-24,ZIF-268,AT225,ZNF225	GAGGCATACCAAGATCCACTTGCGGCAGAAGGACAAGAAAGCAGACAAAAGTGTTGTGGCCTCTTCGGCCACCTCCTCTCTCTCTTCCTACCCGTCCCCG	early growth response 1
EHMT2	NM_025256.5	G9A,Em:AF134726.3,NG36/G9a,KMT1C,C6orf30,BAT8	CATCCGGTGCTGGTATGACAAGGATGGGCGATTGCTCCAGGAATTTAACAAGATTGAGCCTCCGCTGATTTTCGAGTGTAACCAGGCGTGCTCATGCTGG	euchromatic histone lysine methyltransferase 2
EIF1	NM_005801.3	EIF-1,ISO1,A121,SUI1,EIF1A	CCTGAACAGTCCTCGGTGAATCTGAGAGGAGAGGATGGGGTAAGGCAGAAGCACCAGCTGTACTACTAGAAGGGAGCTTTTGGTGGTAGATCCCCTGGTG	eukaryotic translation initiation factor 1
EMCN	NM_016242.3	MUC14	GACACCATCTACGGGCACCATGGAACTGCTTCAAGTGACCATTCTTTTTCTTCTGCCCAGTATTTGCAGCAGTAACAGCACAGGTGTTTTAGAGGCAGCT	endomucin
EMP1	NM_001423.1	TMP,CL-20	AGCAAAAACTCTTGTGGTACCTAGTCAGATGGTAGACGAGCTGTCTGCTGCCGCAGGAGCACCTCTATACAGGACTTAGAAGTAGTATGTTATTCCTGGT	epithelial membrane protein 1
ENPP6	NM_153343.3	MGC33971	CTGGTGTTTCTGCTGGATGGTTTTCGCTCAGACTACATCAGTGATGAGGCGCTGGAGTCATTGCCTGGTTTCAAAGAGATTGTGAGCAGGGGAGTAAAAG	ectonucleotide pyrophosphatase/phosphodiesterase 6
ENTPD2	NM_203468.1	NTPDase-2,CD39L1	ACGTCCATGTTTATCTACAAGTGGCCGGCAGACAAGGAGAACGACACAGGCATTGTGGGCCAGCACAGCTCCTGTGATGTTCCAGGTGGGGGCATCTCCA	ectonucleoside triphosphate diphosphohydrolase 2
EOMES	NM_005442.2	TBR2	ATCCCATGCCCTGGGGTATTACCCAGACCCAACCTTTCCTGCAATGGCAGGGTGGGGAGGTCGAGGTTCTTACCAGAGGAAGATGGCAGCTGGACTACCA	eomesodermin
EP300	NM_001429.2	p300,KAT3B	CCAGCCAGGCCCAACAGAGCAGTCCTGGATTAGGTTTGATAAATAGCATGGTCAAAAGCCCAATGACACAGGCAGGCTTGACTTCTCCCAACATGGGGAT	E1A binding protein p300
EPCAM	NM_002354.1	Ly74,TROP1,GA733-2,EGP34,EGP40,EGP-2,KSA,CD326,Ep-CAM,HEA125,KS1/4,MK-1,MH99,MOC31,323/A3,17-1A,TACST-1,CO-17A,ESA,M4S1,MIC18,TACSTD1	AGAAGAGCAAAACCTGAAGGGGCCCTCCAGAACAATGATGGGCTTTATGATCCTGACTGCGATGAGAGCGGGCTCTTTAAGGCCAAGCAGTGCAACGGCA	epithelial cell adhesion molecule
EPG5	NM_020964.2	hEPG5,KIAA1632	ACTGCCTTTGTATCTTTGGCAACCTTCTGCATCTGAGATAGCGGTGATTCGGGATTGGTTATTGAATTACAACCTGACAGTGGTGAAGAATAAACTGGCC	ectopic P-granules autophagy protein 5 homolog
EPSTI1	NM_001002264.2	BRESI1,MGC29634	TCTCTAAAGGCAGAAGAAAACAGAAAATTGCAAAAGATGAAGGATGAACAACATCAAAAGAGTGAATTACTGGAACTGAAACGGCAGCAGCAAGAGCAAG	epithelial stromal interaction 1
ERBB3	NM_001005915.1	HER3,LCCS2	CCTGCAGTGGATTCGAGAAGTGACAGGCTATGTCCTCGTGGCCATGAATGAATTCTCTACTCTACCATTGCCCAACCTCCGCGTGGTGCGAGGGACCCAG	erb-b2 receptor tyrosine kinase 3
ERCC2	NM_000400.2	MAG,EM9,MGC102762,MGC126218,MGC126219,TFIIH,XPD	CATCTACTGCTCAAGAACTGTGCCAGAGATTGAGAAGGTGATTGAAGAGCTTCGAAAGTTGCTCAACTTCTATGAGAAGCAGGAGGGCGAGAAGCTGCCG	ERCC excision repair 2, TFIIH core complex helicase subunit
ESAM	NM_138961.2	W117m	CGCTGTCCAATACCAGTGGGATCGGCAGCTTCCATCCTTCCAGACTTTCTTTGCACCAGCATTAGATGTCATCCGTGGGTCTTTAAGCCTCACCAACCTT	endothelial cell adhesion molecule
ETS2	NM_005239.4		CAACCATGTCTTTCAAGGATTACATCCAAGAGAGGAGTGACCCAGTGGAGCAAGGCAAACCAGTTATACCTGCAGCTGTGCTGGCCGGCTTCACAGGAAG	ETS proto-oncogene 2, transcription factor
EXO1	NM_003686.3	HEX1,hExoI	GCCAGAGCCAGTGGGCTGAGCAAGAAGCCGGCAAGCATCCAGAAGAGAAAGCATCATAATGCCGAGAACAAGCCGGGGTTACAGATCAAACTCAATGAGC	exonuclease 1
EZH1	NM_001991.3	KIAA0388,KMT6B	CAACTTAGGCAGTTCCCAACAAGCGCTAGCCTGTAATTGTAGCTTTCCACATCAAGAGTCCTTATGTTATTGGGATGCAGGCAAACCTCTGTGGTCCTAA	enhancer of zeste 1 polycomb repressive complex 2 subunit
EZH2	NM_001203247.1	EZH1,ENX-1,KMT6,KMT6A	ACACAGAAACAGCTCTAGACAACAAACCTTGTGGACCACAGTGTTACCAGCATTTGGAGGGAGCAAAGGAGTTTGCTGCTGCTCTCACCGCTGAGCGGAT	enhancer of zeste 2 polycomb repressive complex 2 subunit
F3	NM_001993.3	CD142,TF	GAGCTGGAAGGAGAACTCCCCACTGAATGTTTCATAAAGGAAGCACTGTTGGAGCTACTGCAAATGCTATATTGCACTGTGACCGAGAACTTTTAAGAGG	coagulation factor III, tissue factor
FA2H	NM_024306.2	FAAH,FLJ25287,FAXDC1,SPG35	TGTAGCCCTTGAGGAAACTCAGAAGACAGATCCTGCTATGGAACCACGGTTCAAAGTGGTGGATTGGGACAAGGACCTGGTGGACTGGCGAAAGCCTCTC	fatty acid 2-hydroxylase
FABP5	NM_001444.1	E-FABP,PA-FABP,KFABP	GCTTTGATGAATACATGAAGGAGCTAGGAGTGGGAATAGCTTTGCGAAAAATGGGCGCAATGGCCAAGCCAGATTGTATCATCACTTGTGATGGTAAAAA	fatty acid binding protein 5
FADD	NM_003824.2	MORT1,GIG3	TGAGACTGCTAAGTAGGGGCAGTGATGGTTGCCAGGACGAATTGAGATAATATCTGTGAGGTGCTGATGAGTGATTGACACACAGCACTCTCTAAATCTT	Fas associated via death domain
FANCC	NM_001243743.1	FAC,FA3,FACC	ATTCATCGCTGCCTCAAGCAGCCTGCCACCCTGCCATATTCCGGGTTGTTGATGAGATGTTCAGGTGTGCACTCCTGGAAACCGATGGGGCCCTGGAAAT	Fanconi anemia complementation group C
FANCD2	NM_033084.3	FAD,FA-D2,FACD,FANCD	GGGAGAGAGTCAGAATCAACTAGCTGTGGATCAAATAGCTTTCCAAAAGAAGCTCTTTCAGACCCTGAGGAGACACCCTTCCTATCCCAAAATAATAGAA	Fanconi anemia complementation group D2
FANCG	NM_004629.1	FAG,XRCC9	AAGTGGCAATTAGTGAATTTAGCAGGTGCCTCGAGCTGCTCTTCCGGGCCACACCTGAGGAAAAAGAACAAGGGGCAGCTTTCAACTGTGAGCAGGGATG	Fanconi anemia complementation group G
FAS	NM_000043.4	CD95,APO-1,FAS1,APT1,TNFRSF6	TATCGTCCAAAAGTGTTAATGCCCAAGTGACTGACATCAACTCCAAGGGATTGGAATTGAGGAAGACTGTTACTACAGTTGAGACTCAGAACTTGGAAGG	Fas cell surface death receptor
FASLG	NM_000639.1	FasL,CD178,APT1LG1,TNFSF6	TCCATGCCTCTGGAATGGGAAGACACCTATGGAATTGTCCTGCTTTCTGGAGTGAAGTATAAGAAGGGTGGCCTTGTGATCAATGAAACTGGGCTGTACT	Fas ligand
FBLN5	NM_006329.3	EVEC,UP50,DANCE,ARMD3	TGGCGGGGAACCCTGGGAGTAGCTAGTTTGCTTTTTGCGTACACAGAGAAGGCTATGTAAACAAACCACAGCAGGATCGAAGGGTTTTTAGAGAATGTGT	fibulin 5
FCAR	NM_002000.2	CD89	TGCTGAGATTATAGGCATGAGCCACCACGCCTGGCCAGATGCATGTTCAAACCAATCAAATGGTGTTTTCTTATGCAGGACTGATCGATTTGCACCCACC	Fc fragment of IgA receptor
FCER1G	NM_004106.1		AGTGGTCTTGCTCTTACTCCTTTTGGTTGAACAAGCAGCGGCCCTGGGAGAGCCTCAGCTCTGCTATATCCTGGATGCCATCCTGTTTCTGTATGGAATT	Fc fragment of IgE receptor Ig
FCGR1A	NM_000566.3	CD64,CD64A	GAGGATGGAAATGTCCTTAAGCGCAGCCCTGAGTTGGAGCTTCAAGTGCTTGGCCTCCAGTTACCAACTCCTGTCTGGTTTCATGTCCTTTTCTATCTGG	Fc fragment of IgG receptor Ia
FCGR2B	NM_001002273.1	CD32,CD32B,FCG2,FCGR2	AGGCTGACAAAGTTGGGGCTGAGAACACAATCACCTATTCACTTCTCATGCACCCGGATGCTCTGGAAGAGCCTGATGACCAGAACCGTATTTAGTCTCC	Fc fragment of IgG receptor IIb
FCGR3A	NM_000569.6	CD16,CD16a,FCGR3,FCG3	AAATCATGAGGGTGACGTAGAATTGAGTCTTCCAGGGGACTCTATCAGAACTGGACCATCTCCAAGTATATAACGATGAGTCCTCTTAATGCTAGGAGTA	Fc fragment of IgG receptor IIIa	FCGR3B (NM_001271037;NM_001271036;NM_001271035;NM_001244753;NM_000570)
FCRLA	NM_001184866.1	MGC4595,FCRLc2,FCRLb,FCRLc1,FCRLd,FCRLe,FCRL,FCRLa,FREB,FCRLX,FCRLM1	GAGGATCCAGGCTTTTCTTCTCCTCTGGGGATGCCAGATCCTCATCTGTATCACCAGATGGGCCTTCTTCTCAAACACATGCAGGATGTGAGAGTCCTCC	Fc receptor like A
FCRLB	NM_001002901.2	FLJ31052,FCRL2,FREB-2,FCRLY,FCRLM2	GTGGTCTACAAGCTTCACTACTACCACGACGGCCAGGCCGTGCGCTACTTCCACTCCAGCGCCAACTACACTGTGTTACAGGCGCGTGCCAGCGACAGCG	Fc receptor like B
FDXR	NM_004110.3	ADXR	CCCGTGCAGTGCCCACGGGAGACATGGAAGACCTCCCTTGTGGGCTGGTGCTCAGCAGCATTGGGTATAAGAGCCGCCCTGTCGACCCAAGCGTGCCCTT	ferredoxin reductase
FEN1	NM_004111.4	FEN-1,MF1,RAD2	CCGGGAGAATGACATCAAGAGCTACTTTGGCCGTAAGGTGGCCATTGATGCCTCTATGAGCATTTATCAGTTCCTGATTGCTGTTCGCCAGGGTGGGGAT	flap structure-specific endonuclease 1
FGD2	NM_173558.3	ZFYVE4	CACCATACCTGGCGCATGCATATTTTTTAAGAGTACCCACTGGAGTCTAATATATAGCCTGGGTTACCTGGGATGAAGAATAAAGAGAGCAAACTACCAC	FYVE, RhoGEF and PH domain containing 2
FGF13	NM_033642.1	FHF2,FGF2	GCTGAACGGAGGCAAATCCATGAGCCACAATGAATCAACGTAGCCAGTGAGGGCAAAAGAAGGGCTCTGTAACAGAACCTTACCTCCAGGTGCTGTTGAA	fibroblast growth factor 13
FGL2	NM_006682.2	pT49,T49	CAATTCAGCAGGATCGAGGAGGTGTTCAAAGAAGTCCAAAACCTCAAGGAAATCGTAAATAGTCTAAAGAAATCTTGCCAAGACTGCAAGCTGCAGGCTG	fibrinogen like 2
FKBP5	NM_001145775.1	FKBP51,FKBP54,PPIase,P54,Ptg-10	ACCATTTGTCTTTAGTCTTGGCAAAGGCCAAGTCATCAAGGCATGGGACATTGGGGTGGCTACCATGAAGAAAGGAGAGATATGCCATTTACTGTGCAAA	FK506 binding protein 5
FLT1	NM_002019.4	VEGFR1,FLT	AAGAAATGGCAAACAATTCTGCAGTACTTTAACCTTGAACACAGCTCAAGCAAACCACACTGGCTTCTACAGCTGCAAATATCTAGCTGTACCTACTTCA	fms related tyrosine kinase 1
FOS	NM_005252.2	c-fos,AP-1	ACTCAAGTCCTTACCTCTTCCGGAGATGTAGCAAAACGCATGGAGTGTGTATTGTTCCCAGTGACACTTCAGAGAGCTGGTAGTTAGTAGCATGTTGAGC	Fos proto-oncogene, AP-1 transcription factor subunit
FOXP3	NM_014009.3	JM2,XPID,AIID,PIDX,DIETER,SCURFIN,IPEX	GGGCCATCCTGGAGGCTCCAGAGAAGCAGCGGACACTCAATGAGATCTACCACTGGTTCACACGCATGTTTGCCTTCTTCAGAAACCATCCTGCCACCTG	forkhead box P3
FPR1	NM_002029.3	FPR,FMLP	GCCATGGGAGGACATTGGCCTTTCGGCTGGTTCCTGTGCAAATTCGTCTTTACCATAGTGGACATCAACTTGTTCGGAAGTGTCTTCCTGATCGCCCTCA	formyl peptide receptor 1
FSCN1	NM_003088.2	p55,FLJ38511,SNL	CCCTGCCCTCTTGTCTGCCACGGGGCGAGTCTGGCACCTCTTTCTTCTGACCTCAGACGGCTCTGAGCCTTATTTCTCTGGAAGCGGCTAAGGGACGGTT	fascin actin-bundling protein 1
FYN	NM_002037.3	SYN,SLK,MGC45350	GTCTTTGGAGGTGTGAACTCTTCGTCTCATACGGGGACCTTGCGTACGAGAGGAGGAACAGGAGTGACACTCTTTGTGGCCCTTTATGACTATGAAGCAC	FYN proto-oncogene, Src family tyrosine kinase
GADD45A	NM_001924.2	GADD45,DDIT1	GTTACTCCCTACACTGATGCAAGGATTACAGAAACTGATGCCAAGGGGCTGAGTGAGTTCAACTACATGTTCTGGGGGCCCGGAGATAGATGACTTTGCA	growth arrest and DNA damage inducible alpha
GADD45G	NM_006705.3	DDIT2,GADD45gamma,GRP17,CR6	CTGAGCTCTGGCTGTCAGTGTGTTCGCCCGCGTCCCCTCCGCGCTCTCCGCTTGTGGATAACTAGCTGCTGGTTGATCGCACTATGACTCTGGAAGAAGT	growth arrest and DNA damage inducible gamma
GAL3ST1	NM_004861.1	CST	CATGCTCACGCCCGAGATCCAGTACCTGATGGACCTCGGCGCCAACCTGTGGGTCACCAAGCTCTGGAAGTTCATTCGCGATTTCCTGCGGTGGTGACGT	galactose-3-O-sulfotransferase 1
GBA	NM_001005742.2	GBA1,GLUC	CAATTGGGTGCGTAACTTTGTCGACAGTCCCATCATTGTAGACATCACCAAGGACACGTTTTACAAACAGCCCATGTTCTACCACCTTGGCCACTTCAGC	glucosylceramidase beta
GBP2	NM_004120.3		GAGCTTTTTTCCAGCATTTGTGTGGACTCTCAGAGATTTCACCCTGGAACTGGAAGTAGATGGAGAACCCATCACTGCTGATGACTACTTGGAGCTTTCG	guanylate binding protein 2
GCLC	NM_001498.2	GCS,GLCLC,GLCL	CTCAAGTGGGGCGATGAGGTGGAATACATGTTGGTATCTTTTGATCATGAAAATAAAAAAGTCCGGTTGGTCCTGTCTGGGGAGAAAGTTCTTGAAACTC	glutamate-cysteine ligase catalytic subunit
GDPD2	NM_001171191.1	OBDPF,FLJ20207,GDE3	GATGGGCATTCCCTAAGCTGCTATGGAATCTGCTCCCTTTGGGGTTTTGACCTGAGATGTTTGGGAAGAGAGTGAGTAATGAGAAGTTTCTCCTCAAATG	glycerophosphodiester phosphodiesterase domain containing 2
GJA1	NM_000165.3	CX43,ODD,ODOD,SDTY3,ODDD,GJAL	GCGAACCTACATCATCAGTATCCTCTTCAAGTCTATCTTTGAGGTGGCCTTCTTGCTGATCCAGTGGTACATCTATGGATTCAGCTTGAGTGCTGTTTAC	gap junction protein alpha 1
GJB1	NM_000166.5	CX32,CMTX1,CMTX	ACACCTTGCTCAGTGGCGTGAACCGGCATTCTACTGCCATTGGCCGAGTATGGCTCTCGGTCATCTTCATCTTCAGAATCATGGTGCTGGTGGTGGCTGC	gap junction protein beta 1
GNA15	NM_002068.1	GNA16	CTTTGAAAGGGAAGGAGCAAAACGGCCATTTGGGATGCCAGGGTGGATGAAAAGGTGAAGAAATCAGGGGATTGAGACTTGGGTGGGTGGGCATCTCTCA	G protein subunit alpha 15
GNLY	NM_006433.2	NKG5,LAG-2,D2S69E,TLA519,LAG2	CAGGAGCTGGGCCGTGACTACAGGACCTGTCTGACGATAGTCCAAAAACTGAAGAAGATGGTGGATAAGCCCACCCAGAGAAGTGTTTCCAATGCTGCGA	granulysin
GPR183	NM_004951.3	EBI2	ACTGGAGAATCGGAGATGCCTTGTGTAGGATAACTGCGCTAGTGTTTTACATCAACACATATGCAGGTGTGAACTTTATGACCTGCCTGAGTATTGACCG	G protein-coupled receptor 183
GPR34	NM_005300.2		AGACAATGAGAAGTCATACCATAACAATGACGACAACTTCAGTCAGCAGCTGGCCTTACTCCTCCCACAGAATGCGCTTTATAACCAATCATAGCGACCA	G protein-coupled receptor 34
GPR62	NM_080865.2		GACTTCCCTGACATCTGCACCAAGGAGAGTCTGGACAAAGCTACTGAAACTCCTCCACCTGCTTCTAAAATGCCCAGAAGACAACTGGACCAGTTTGGTA	G protein-coupled receptor 62
GPR84	NM_020370.1	EX33	GGCTCCATTAGAACTGTGACCCTAGTCACCAGAATTCAGGACTGTCTCCTCCAGGACCAAAGTGGCCAGGTAATAGGAGAATAGGTGAAATAACACATGT	G protein-coupled receptor 84
GRAP	NM_001330148.1		CCATCCAGAGCTGGCCCAAGACCCTTAGAACCCTGAGTGCTGGCAAATCTCACTGCTCCTGACCCAGCCTGTGTATTCAAAACGAAAACAGTAAAACCAA	GRB2-related adaptor protein
GRIA1	NM_000827.3	GluA1,GLURA,GLUR1	ATCGAGTTCTGCTACAAATCCCGTAGTGAATCCAAGCGGATGAAGGGTTTTTGTTTGATCCCACAGCAATCCATCAACGAAGCCATACGGACATCGACCC	glutamate ionotropic receptor AMPA type subunit 1
GRIA2	NM_001083620.1	GluA2,GLURB,GLUR2	TGACCTATGATGCCGTTCAAGTGATGACTGAAGCCTTCCGCAACCTAAGGAAGCAAAGAATTGAAATCTCCCGAAGGGGGAATGCAGGAGACTGTCTGGC	glutamate ionotropic receptor AMPA type subunit 2
GRIA4	NM_000829.3	GluA4,GLURD,GLUR4	GTTATTTTCTGGATTTTGGGGACTCGCCATGGGAGCCTTTCCGAGCAGCGTGCAAATAGGTGGTCTCTTCATCCGAAACACAGATCAGGAATACACTGCT	glutamate ionotropic receptor AMPA type subunit 4
GRIN2A	NM_000833.3	GluN2A,NMDAR2A	GAATGACAGCTATCTTCGGTCGTCCTTGAGGTCAACGGCATCGTACTGTTCCAGGGACAGTCGGGGCCACAATGATGTGTATATTTCGGAGCATGTTATG	glutamate ionotropic receptor NMDA type subunit 2A
GRIN2B	NM_000834.3	GluN2B,NMDAR2B	GCTTGTGAAAGGAAAGAGGCTCTGGCTAAATTCATGCTGCTTAGATGACATCTGTCTAGGAATCATGTGCCAAGCAGAGGTTGGGAGGCCATTTGTGTTT	glutamate ionotropic receptor NMDA type subunit 2B
GRM2	NM_001130063.1	GPRC1B,mGlu2,MGLUR2	CCCTTTCGCCCAGCTGACACCCACAATGAGGTCCGCTTTGACCGCTTTGGTGATGGTATTGGCCGCTACAACATCTTCACCTATCTGCGTGCAGGCAGTG	glutamate metabotropic receptor 2
GRM3	NM_000840.2	GPRC1C,mGlu3,MGLUR3	CCTGATGGATCCTATGCCATTCAAGAAAACATCCCACTTCTCATTGCAGGGGTCATTGGTGGCTCTTATAGCAGTGTTTCCATACAGGTGGCAAACCTGC	glutamate metabotropic receptor 3
GRN	NM_002087.2	PCDGF,PGRN,CLN11	CGATCCTGCTTCCAAAGATCAGGTAACAACTCCGTGGGTGCCATCCAGTGCCCTGATAGTCAGTTCGAATGCCCGGACTTCTCCACGTGCTGTGTTATGG	granulin precursor
GSN	NM_000177.4	DKFZp313L0718	GATGGGAAAATCTTTGTCTGGAAAGGCAAGCAGGCAAACACGGAGGAGAGGAAGGCTGCCCTCAAAACAGCCTCTGACTTCATCACCAAGATGGACTACC	gelsolin
GSTM1	NM_000561.2	MU,H-B,GST1	GATTCGTGTGGACATTTTGGAGAACCAGACCATGGACAACCATATGCAGCTGGGCATGATCTGCTACAATCCAGAATTTGAGAAACTGAAGCCAAAGTAC	glutathione S-transferase mu 1
GZMA	NM_006144.2	HFSP,CTLA3	AGACCCTACATGGTCCTACTTAGTCTTGACAGAAAAACCATCTGTGCTGGGGCTTTGATTGCAAAAGACTGGGTGTTGACTGCAGCTCACTGTAACTTGA	granzyme A
GZMB	NM_004131.3	CCPI,CGL-1,CSP-B,CGL1,CTSGL1,HLP,SECT,CTLA1,CSPB	ACACTACAAGAGGTGAAGATGACAGTGCAGGAAGATCGAAAGTGCGAATCTGACTTACGCCATTATTACGACAGTACCATTGAGTTGTGCGTGGGGGACC	granzyme B
H2AFX	NM_002105.2	H2AX	CCGCCCCATTTCCCTTCCAGCAAACTCAACTCGGCAATCCAAGCACCTAGATACCAGCACAAGTCGGTTAATCCCTGTCTGGACTGAGCCTCCGTTGGCT	H2A histone family member X
HAT1	NM_003642.2	KAT1	TGGAGCTACGCTCTTTGCGACCGTAGGCTACATGACAGTCTATAATTACTATGTGTACCCAGACAAAACCCGGCCACGTGTAAGTCAGATGCTGATTTTG	histone acetyltransferase 1
HCAR2	NM_177551.3	HCA2,HM74A,PUMAG,Puma-g,NIACR1,GPR109A	CTAGGCATCTGAAACTTTTGCTTCATCTCTGACGCTCGCAGGACTGAAGATGGGCAAATTGTAGGCATTTCTGCTGAGCAGAGTTGGAGCCAGAGATCTA	hydroxycarboxylic acid receptor 2	HCAR3 (NM_006018)
HDAC1	NM_004964.2	HD1,GON-10,RPD3L1	CAAGCCGGTCATGTCCAAAGTAATGGAGATGTTCCAGCCTAGTGCGGTGGTCTTACAGTGTGGCTCAGACTCCCTATCTGGGGATCGGTTAGGTTGCTTC	histone deacetylase 1
HDAC2	NM_001527.1	RPD3,YAF1	AAGCCTATTATCTCAAAGGTGATGGAGATGTATCAACCTAGTGCTGTGGTATTACAGTGTGGTGCAGACTCATTATCTGGTGATAGACTGGGTTGTTTCA	histone deacetylase 2
HDAC4	NM_006037.3	KIAA0288,HDAC-A,HDACA,HD4,HA6116,HDAC-4,BDMR	TCTGTCAGCTCACTCCAGCTTCACAAATGTGCTGAGAGCATTACTGTGTAGCCTTTTCTTTGAAGACACACTCGGCTCTTCTCCACAGCAAGCGTCCAGG	histone deacetylase 4
HDAC6	NM_001321225.1	KIAA0901,JM21,HD6,FLJ16239,PPP1R90	CCCGGAAGGCCCTGAGCGGCTCCATGCCATCAAGGAGCAACTGATCCAGGAGGGCCTCCTAGATCGCTGCGTGTCCTTTCAGGCCCGGTTTGCTGAAAAG	histone deacetylase 6
HDC	NM_002112.3		GCAGGCACTGCCTTCCTGTGCCCCGAGTTCCGGGGGTTTCTGAAGGGGATTGAGTATGCCGACTCCTTCACCTTTAATCCTTCCAAGTGGATGATGGTGC	histidine decarboxylase
HELLS	NM_018063.3	PASG,SMARCA6,LSH,Nbla10143	GATGGGTCCATGTCTTACTCAGAGAGAGAAAAAAACATGCACAGCTTCAACACGGATCCAGAGGTGTTTATCTTCTTAGTGAGTACACGAGCTGGTGGCC	helicase, lymphoid specific
HIF1A	NM_001530.2	MOP1,HIF-1alpha,PASD8,HIF1,bHLHe78	ATGGATGATGACTTCCAGTTACGTTCCTTCGATCAGTTGTCACCATTAGAAAGCAGTTCCGCAAGCCCTGAAAGCGCAAGTCCTCAAAGCACAGTTACAG	hypoxia inducible factor 1 alpha subunit
HILPDA	NM_013332.1	FLJ21076,HIG-2,HIG2,C7orf68	CAACACAGAGCCCACCAAGGGCCTTCCAGACCATCCATCCAGAAGCATGTGATAAGACCTCCTTCCATACTGGCCATATTTTGGAACACTGACCTAGACA	hypoxia inducible lipid droplet associated
HIRA	NM_003325.3	DGCR1,TUP1,TUPLE1	CGCCATTGGCTCCTCGTCTACGCACGGTACCTCGTAAACGAAGGGTTTGAATACCGACTTCGAGAAATATGCAAGGACTTACTGGGTCCGGTTCACTACT	histone cell cycle regulator
HIST1H1D	NM_005320.2	H1.3,H1d,H1s-2,H1F3	CTGCTCCACTTGCTCCTACCATTCCTGCACCCGCAGAAAAAACACCTGTGAAGAAAAAGGCGAAGAAGGCAGGCGCAACTGCTGGGAAACGCAAAGCATC	histone cluster 1 H1 family member d
HLA-E	NM_005516.4		TGTCTTAGGGGACTCTGGCTTCTCTTTTTGCAAGGGCCTCTGAATCTGTCTGTGTCCCTGTTAGCACAATGTGAGGAGGTAGAGAAACAGTCCACCTCTG	major histocompatibility complex, class I, E
HMGB1	NM_002128.4	HMG3,SBP-1,DKFZp686A04236,HMG1	TGGTGTTCTAACAGTATCCCCTAGAAGTTGGATGTCTAAAACTCAAGTAAATGGAAGTGGGAGGCAATTTAGATAAGTGTAAAGCCTTGTAACTGAAGAT	high mobility group box 1
HMOX1	NM_002133.2	bK286B10,HO-1	CAAGGACCAGAGCCCCTCACGGGCACCAGGGCTTCGCCAGCGGGCCAGCAACAAAGTGCAAGATTCTGCCCCCGTGGAGACTCCCAGAGGGAAGCCCCCA	heme oxygenase 1
HOMER1	NM_004272.3	Ves-1,SYN47,HOMER-1B	CTGAGTGTCGAGGAGGACATGAGTGAAATGACCAGCGAACTCATTTTTTATAGGACTCGGTGAAGCCGGATTCTGCATTTCCCTACTTGTAGACTCATTT	homer scaffolding protein 1
HPGDS	NM_014485.2	GSTS,PGDS,H-PGDS,PGD2,GSTS1-1,GSTS1	CAGATGTTCAATGAGCTGCTCACGTATAATGCGCCTCATCTTATGCAAGACTTGGACACATATTTAGGGGGGAGAGAATGGCTTATTGGTAACTCTGTAA	hematopoietic prostaglandin D synthase
HPRT1	NM_000194.1	HGPRT,HPRT	TGTGATGAAGGAGATGGGAGGCCATCACATTGTAGCCCTCTGTGTGCTCAAGGGGGGCTATAAATTCTTTGCTGACCTGCTGGATTACATCAAAGCACTG	hypoxanthine phosphoribosyltransferase 1
HPS4	NM_022081.5	KIAA1667,LE,BLOC3S2	GTCTTTCTCCAAGAAGAACTCGACTTGTCTGAAATCCACATTCCAGAGGCTCAGGAAGTGGAAATGGCCTCAGGTCATTTTGCCTTCCTACATGTGCCTG	HPS4, biogenesis of lysosomal organelles complex 3 subunit 2
HRK	NM_003806.1	DP5	CTGTGTCCTTGGAGAAAGCTGGTTCCCGTTTTCCAGAGGGGGAGCCCAGAGCTTGAAAGGCCGCGGTTGGCACTTCGAGAAGGAAGTGGAGAGTAAAGAC	harakiri, BCL2 interacting protein
HSD11B1	NM_181755.1	SDR26C1,HSD11B,HSD11	GCCTACTACTACTATTCTGCAAACGAGGAATTCAGACCAGAGATGCTCCAAGGAAAGAAAGTGATTGTCACAGGGGCCAGCAAAGGGATCGGAAGAGAGA	hydroxysteroid 11-beta dehydrogenase 1
HSPB1	NM_001540.3	HSP27,HSP28,Hs.76067,Hsp25,CMT2F	AGCCGCGCGCTCAGCCGGCAACTCAGCAGCGGGGTCTCGGAGATCCGGCACACTGCGGACCGCTGGCGCGTGTCCCTGGATGTCAACCACTTCGCCCCGG	heat shock protein family B (small) member 1
HUS1	NM_004507.2		CCTCCATTAGCCTCTGAAAGCACCCATGAGGACAGAAACGTGGAACACATGGCTGAAGTGCACATAGATATTAGGAAGCTCCTACAGTTTCTTGCTGGAC	HUS1 checkpoint clamp component
ICAM2	NM_000873.3	CD102	ACCTCTCTAGATAAGATTCTGCTGGACGAACAGGCTCAGTGGAAACATTACTTGGTCTCAAACATCTCCCATGACACGGTCCTCCAATGCCACTTCACCT	intercellular adhesion molecule 2
IFI30	NM_006332.3	IFI-30,GILT,IP30,MGC32056,IP-30	CAGGAACAAAATGTCAGTGGCAGGTGGGAGTTCAAGTGCCAGCATGGAGAAGAGGAGTGCAAATTCAACAAGGTGGAGGCCTGCGTGTTGGATGAACTTG	IFI30, lysosomal thiol reductase
IFIH1	NM_022168.2	MDA-5,Hlcd,MDA5,IDDM19	GCTTGGGAGAACCCTCTCCCTTCTCTGAGAAAGAAAGATGTCGAATGGGTATTCCACAGACGAGAATTTCCGCTATCTCATCTCGTGCTTCAGGGCCAGG	interferon induced with helicase C domain 1
IFITM2	NM_006435.2	1-8D	CCAAGTGCCTGAACATCTGGGCCCTGATTTTGGGCATCTTCATGACCATTCTGCTCATCATCATCCCAGTGTTGGTCGTCCAGGCCCAGCGATAGATCAG	interferon induced transmembrane protein 2
IFITM3	NM_021034.2	1-8U	AGGGAGGGCTCACTGAGAACCATCCCAGTAACCCGACCGCCGCTGGTCTTCGCTGGACACCATGAATCACACTGTCCAAACCTTCTTCTCTCCTGTCAAC	interferon induced transmembrane protein 3
IFNAR1	NM_000629.2	IFRC,IFNAR	TGGTGTCTATAGTCCAGTACATTGTATAAAGACCACAGTTGAAAATGAACTACCTCCACCAGAAAATATAGAAGTCAGTGTCCAAAATCAGAACTATGTT	interferon alpha and beta receptor subunit 1
IFNAR2	NM_000874.3	IFNABR	AAATACCACAAGATCATTTTGTGACCTCACAGATGAGTGGAGAAGCACACACGAGGCCTATGTCACCGTCCTAGAAGGATTCAGCGGGAACACAACGTTG	interferon alpha and beta receptor subunit 2
IGF1	NM_000618.3	IGF1A,IGFI,IGF-I	CGTGGATGAGTGCTGCTTCCGGAGCTGTGATCTAAGGAGGCTGGAGATGTATTGCGCACCCCTCAAGCCTGCCAAGTCAGCTCGCTCTGTCCGTGCCCAG	insulin like growth factor 1
IGF1R	NM_000875.4	JTK13,CD221,IGFIR,MGC18216,IGFR	TCTCCTGAGTCCCTCAAGGATGGAGTCTTCACCACTTACTCGGACGTCTGGTCCTTCGGGGTCGTCCTCTGGGAGATCGCCACACTGGCCGAGCAGCCCT	insulin like growth factor 1 receptor
IGF2R	NM_000876.1	CD222,MPRI,MPR1,CIMPR,M6P-R,CI-M6PR,CI-MPR,MPR300	TGCCGGGCTGCAACCGATATGCATCGGCTTGCCAGATGAAGTATGAAAAAGATCAGGGCTCCTTCACTGAAGTGGTTTCCATCAGTAACTTGGGAATGGC	insulin like growth factor 2 receptor
IGSF10	NM_001178146.1	FLJ25972,CMF608	TGTGAGGCTTTCAGATTCAGCCGACTTTATCTGTGTGGCCCGAAATGAAGGTGGAGAGAGCGTGTTGGTAGTACAGTTAGAAGTACTGGAAATGCTGAGA	immunoglobulin superfamily member 10
IGSF6	NM_005849.2	DORA	GACTGCGAGCAGAAGCAACATCGCTCGCCATCTGCAAACCAATCTCATTCTATTTTGTGTCGGTGCTGTGGGCGCCTGTACTCTCTCTGTCACACAACCG	immunoglobulin superfamily member 6
IKBKB	NM_001556.1	IKK2,NFKBIKB,IKK-beta,IKKB	GTGATCTATACGCAGCTCAGTAAAACTGTGGTTTGCAAGCAGAAGGCGCTGGAACTGTTGCCCAAGGTGGAAGAGGTGGTGAGCTTAATGAATGAGGATG	inhibitor of nuclear factor kappa B kinase subunit beta
IKBKE	NM_014002.2	IKKE,IKK-i,KIAA0151	CCGCATCATCGAACGGCTAAATAGAGTCCCAGCACCTCCTGATGTCTGAGCTCCATGGGGCACATGAGGCATCCTGAAGCATTAGAATGATTCCAACACT	inhibitor of nuclear factor kappa B kinase subunit epsilon
IKBKG	NM_003639.2	IKK-gamma,NEMO,Fip3p,FIP-3,FIP3,ZC2HC9,IP2,IP1	TTCTGCGGGAGCGCTGCGAGGAGCTTCTGCATTTCCAAGCCAGCCAGAGGGAGGAGAAGGAGTTCCTCATGTGCAAGTTCCAGGAGGCCAGGAAACTGGT	inhibitor of nuclear factor kappa B kinase subunit gamma
IL10RB	NM_000628.3	CRF2-4,CDW210B,IL-10R2,CRFB4,D21S58,D21S66	TTCTACCAGATTATGGATGGACTGATCTGAAAATCGACCTCAACTCAAGGGTGGTCAGCTCAATGCTACACAGAGCACGGACTTTTGGATTCTTTGCAGT	interleukin 10 receptor subunit beta
IL15RA	NM_002189.2	CD215,IL-15RA	ACAACAGCAGCTATTGTCCCGGGCTCCCAGCTGATGCCTTCAAAATCACCTTCCACAGGAACCACAGAGATAAGCAGTCATGAGTCCTCCCACGGCACCC	interleukin 15 receptor subunit alpha
IL1A	NM_000575.3	IL1F1,IL-1A,IL1-ALPHA,IL1	ACTCCATGAAGGCTGCATGGATCAATCTGTGTCTCTGAGTATCTCTGAAACCTCTAAAACATCCAAGCTTACCTTCAAGGAGAGCATGGTGGTAGTAGCA	interleukin 1 alpha
IL1B	NM_000576.2	IL1F2,IL-1B,IL1-BETA	GGGACCAAAGGCGGCCAGGATATAACTGACTTCACCATGCAATTTGTGTCTTCCTAAAGAGAGCTGTACCCAGAGAGTCCTGTGCTGAATGTGGACTCAA	interleukin 1 beta
IL1R1	NM_001320984.1	D2S1473,CD121A,IL1R,IL1RA	TCTACAGAACAAGCCTCCAGGATTCATCAACACAAAGAGAAACTTTGGTTTGTTCCTGCTAAGGTGGAGGATTCAGGACATTACTATTGCGTGGTAAGGA	interleukin 1 receptor type 1
IL1R2	NM_173343.1	CD121b,IL1RB	CCCTCAAGACCATATCAGCTTCTCTGGGGTCAAGACTGACAATCCCGTGTAAGGTGTTTCTGGGAACCGGCACACCCTTAACCACCATGCTGTGGTGGAC	interleukin 1 receptor type 2
IL1RAP	NM_002182.2	IL-1RAcP,IL1R3,C3orf13	CCGCCTCCCCGAGAACCGCATTAGTAAGGAGAAAGATGTGCTGTGGTTCCGGCCCACTCTCCTCAATGACACTGGCAACTATACCTGCATGTTAAGGAAC	interleukin 1 receptor accessory protein
IL1RL2	NM_003854.2	IL1R-rp2,IL1RRP2	ACCTTCTTGGAAGTGAAAATGGAAGATTATGGCCTTCCTTTCATGTGCCACGCTGGAGTGTCCACAGCATACATTATATTACAGCTCCCAGCTCCGGATT	interleukin 1 receptor like 2
IL1RN	NM_000577.3	IL1RA,ICIL-1RA,IL1F3,IRAP,IL-1RN,MGC10430	GAGTCTGCCGCCTGCCCCGGTTGGTTCCTCTGCACAGCGATGGAAGCTGACCAGCCCGTCAGCCTCACCAATATGCCTGACGAAGGCGTCATGGTCACCA	interleukin 1 receptor antagonist
IL21R	NM_181079.4	CD360	ACCTGGAGTGAATGGAGTGACCCGGTCATCTTTCAGACCCAGTCAGAGGAGTTAAAGGAAGGCTGGAACCCTCACCTGCTGCTTCTCCTCCTGCTTGTCA	interleukin 21 receptor
IL2RG	NM_000206.1	CD132,SCIDX1,IMD4,CIDX	CCACAGCTGGACTGAACAATCAGTGGATTATAGACATAAGTTCTCCTTGCCTAGTGTGGATGGGCAGAAACGCTACACGTTTCGTGTTCGGAGCCGCTTT	interleukin 2 receptor subunit gamma
IL3	NM_000588.3	IL-3,MULTI-CSF,MCGF,MGC79398,MGC79399	GCCCTTGAAGACAAGCTGGGTTAACTGCTCTAACATGATCGATGAAATTATAACACACTTAAAGCAGCCACCTTTGCCTTTGCTGGACTTCAACAACCTC	interleukin 3
IL3RA	NM_002183.2	CD123	GACGTCCAGTACGACCTGTACTTGAACGTTGCCAACAGGCGTCAACAGTACGAGTGTCTTCACTACAAAACGGATGCTCAGGGAACACGTATCGGGTGTC	interleukin 3 receptor subunit alpha
IL6R	NM_000565.2	CD126	CTTTCTACATAGTGTCCATGTGCGTCGCCAGTAGTGTCGGGAGCAAGTTCAGCAAAACTCAAACCTTTCAGGGTTGTGGAATCTTGCAGCCTGATCCGCC	interleukin 6 receptor
INPP5D	NM_005541.3	SHIP,hp51CN,SHIP1	ATAATGGCCACATGGATCGAACACTCATGATGTGCCAAGTGCTGTGCTAAGTGCTTTACGAACATTCGTCATATCAGGATGACCTCGAGAGCTGAGGCTC	inositol polyphosphate-5-phosphatase D
IQSEC1	NM_014869.4	KIAA0763,GEP100,BRAG2,ARF-GEP100	GCTGGGAGGAGAGTCTAACTGTAACCTTTAGGTTGTTCCAGAAAAGATTCAGGCCGTTTGGCACAGAATTGCTCTTTCTGAAGGGTAGCAGTAATGAATA	IQ motif and Sec7 domain 1
IRAK1	NM_001569.3	IRAK,pelle	CACAGCCGTGGAAGGACTGGCCCTTGGCAGCTCTGCATCATCGTCGTCAGAGCCACCGCAGATTATCATCAACCCTGCCCGACAGAAGATGGTCCAGAAG	interleukin 1 receptor associated kinase 1
IRAK2	NM_001570.3		GTGTTGGCCGAGGTCCTCACGGGCATCCCTGCAATGGATAACAACCGAAGCCCGGTTTACCTGAAGGACTTACTCCTCAGTGATATTCCAAGCAGCACCG	interleukin 1 receptor associated kinase 2
IRAK3	NM_007199.1	IRAK-M	AGGTAAATATAGATCCTTCTTCAGAAGCTCCAGGGCATTCTTGCAGGAGCAGGCCAGTGGAGAGCAGCTGTTCCTCCAAATTTTCCTGGGATGAATATGA	interleukin 1 receptor associated kinase 3
IRAK4	NM_016123.1	NY-REN-64	GAATTCTCCTTGTAAGCCTTGAAGAAGTATGTGAGAGGGCCACATTGGCTAAAACCTAAAGGTGGCCTCTAGGAGATGAGACCTACCTTCCAGTTGTCAG	interleukin 1 receptor associated kinase 4
IRF1	NM_002198.1	MAR	CTGTGCGAGTGTACCGGATGCTTCCACCTCTCACCAAGAACCAGAGAAAAGAAAGAAAGTCGAAGTCCAGCCGAGATGCTAAGAGCAAGGCCAAGAGGAA	interferon regulatory factor 1
IRF2	NM_002199.3		AGGCAGCACTAGCGACATTGCAGTCTGCTTCTGCACCTTATCTTAAAGCACTTACAGATAGGCCTTCTTGTGATCTTGCTCTATCTCACAGCACACTCAG	interferon regulatory factor 2
IRF3	NM_001571.5		TCATGGCCCCAGGACCAGCCGTGGACCAAGAGGCTCGTGATGGTCAAGGTTGTGCCCACGTGCCTCAGGGCCTTGGTAGAAATGGCCCGGGTAGGGGGTG	interferon regulatory factor 3
IRF4	NM_002460.1	LSIRF,MUM1	GGGCACTGTTTAAAGGAAAGTTCCGAGAAGGCATCGACAAGCCGGACCCTCCCACCTGGAAGACGCGCCTGCGGTGCGCTTTGAACAAGAGCAATGACTT	interferon regulatory factor 4
IRF6	NM_006147.2	OFC6,VWS1,VWS,LPS	ATCTTGGTTCAGGTCATTCCAGTAGTGGCTCGGATGATCTACGAGATGTTTTCTGGTGATTTCACACGATCCTTTGATAGTGGCAGTGTCCGCCTGCAGA	interferon regulatory factor 6
IRF7	NM_001572.3		CGCAGCGTGAGGGTGTGTCTTCCCTGGATAGCAGCAGCCTCAGCCTCTGCCTGTCCAGCGCCAACAGCCTCTATGACGACATCGAGTGCTTCCTTATGGA	interferon regulatory factor 7
IRF8	NM_002163.2	IRF-8,ICSBP,ICSBP1	AGTTTAAAGAAGGGGACAAAGCTGAACCAGCCACTTGGAAGACGAGGTTACGCTGTGCTTTGAATAAGAGCCCAGATTTTGAGGAAGTGACGGACCGGTC	interferon regulatory factor 8
ISLR2	NM_001130136.1	KIAA1465	GGATCATGCCCGGAGCCGTGCGCCTGCGTGGACAAGTACGCTCACCAGTTCGCGGACTGCGCTTACAAAGAGTTGCGTGAGGTGCCGGAAGGACTGCCTG	immunoglobulin superfamily containing leucine rich repeat 2
ITGA6	NM_000210.1	CD49f	CTCATGCGAGCCTTCATTGATGTGACTGCTGCTGCCGAAAATATCAGGCTGCCAAATGCAGGCACTCAGGTTCGAGTGACTGTGTTTCCCTCAAAGACTG	integrin subunit alpha 6
ITGA7	NM_002206.1		TGATAGTGGGTGCCCCCTACTTCTTTGAGCGCCAAGAAGAGCTGGGGGGTGCTGTGTATGTGTACTTGAACCAGGGGGGTCACTGGGCTGGGATCTCCCC	integrin subunit alpha 7
ITGAM	NM_000632.3	MAC-1,CD11b,CR3A,CD11B	GCCCTCCGAGGGTGTCCTCAAGAGGATAGTGACATTGCCTTCTTGATTGATGGCTCTGGTAGCATCATCCCACATGACTTTCGGCGGATGAAGGAGTTTG	integrin subunit alpha M
ITGAV	NM_002210.2	CD51,VNRA,MSK8,VTNR	TTTCTTCCGATTCCAAACTGGGAGCACAAGGAGAACCCTGAGACTGAAGAAGATGTTGGGCCAGTTGTTCAGCACATCTATGAGCTGAGAAACAATGGTC	integrin subunit alpha V
ITGAX	NM_000887.4	CD11c,CD11C	ACAGGAGCAGGACATTGTGTTCCTGATCGATGGCTCAGGCAGCATCTCCTCCCGCAACTTTGCCACGATGATGAACTTCGTGAGAGCTGTGATAAGCCAG	integrin subunit alpha X
ITGB5	NM_002213.3		CAAAGTTTCAGAGCGAGCGATCCAGGGCCCGCTATGAAATGGCTTCAAATCCATTATACAGAAAGCCTATCTCCACGCACACTGTGGACTTCACCTTCAA	integrin subunit beta 5
JAG1	NM_000214.2	AHD,AWS,HJ1,CD339,AGS,JAGL1	AGTCTGTTCTGGTAATCGGGGTATAATAGGCTCTGCCTGACAGAGGGATGGAGGAAGAACTGAAAGGCTTTTCAACCACAAAACTCATCTGGAGTTCTCA	jagged 1
JAM2	NM_001270407.1	VE-JAM,JAM-B,JAMB,CD322,C21orf43	CCATCATGTGAAGTACCCTCTTCTGCTCTGAGTGGAACTGTGGTAGAGCTACGATGTCAAGACAAAGAAGGGAATCCAGCTCCTGAATACACATGGTTTA	junctional adhesion molecule 2
JARID2	NM_001267040.1	JMJ	GAGCTCCCGCTCATAGGGGGCTGTGAGCTCGACCTGGCCTGCTTTTTCCGGCTGATTAATGAGATGGGCGGCATGCAGCAAGTGACTGACCTCAAAAAAT	jumonji and AT-rich interaction domain containing 2
JUN	NM_002228.3	c-Jun,AP-1	ACACAGCCAGCCAGCCAGGTCGGCAGTATAGTCCGAACTGCAAATCTTATTTTCTTTTCACCTTCTCTCTAACTGCCCAGAGCTAGCGCCTGTGGCTCCC	Jun proto-oncogene, AP-1 transcription factor subunit
KAT2A	NM_021078.2	GCN5,PCAF-b,GCN5L2	CCACCTGATGAACCACCTGAAGGAGTATCACATCAAGCACAACATTCTCTACTTCCTCACCTACGCCGACGAGTACGCCATCGGCTACTTCAAAAAGCAG	lysine acetyltransferase 2A
KAT2B	NM_003884.3	P/CAF,GCN5,GCN5L,PCAF	CATCTGGAGGCACCATCTCAACGAAGACTGCGATCTCCCAATGATGATATTTCTGGATACAAAGAGAACTACACAAGGTGGCTGTGTTACTGCAACGTGC	lysine acetyltransferase 2B
KCND1	NM_004979.4	Kv4.1	CATTGGGCTTTTGGTGCCCAAGAACGACGATGTCTCTGGCGCCTTTGTCACCCTGCGTGTGTTCCGGGTGTTTCGCATCTTCAAGTTCTCCAGGCACTCA	potassium voltage-gated channel subfamily D member 1
KCNJ10	NM_002241.4	Kir4.1,Kir1.2	AAGAGAAAGCCATGGATTCCAGAAGAGTTCCAATCCTGGCATTTGGGCATGGAGGGTGATGCTTTGGTTTTGATGCTTCTGAATGAAAATGAGGAGTGGG	potassium voltage-gated channel subfamily J member 10
KCNK13	NM_022054.2	K2p13.1,THIK-1,THIK1	AGTGGGGAGAATGTTTGGGGATGTGTCTGGGCTTTCTTTTTGCCAGGCTTCCTTCAAAGCATACCTGCCAATGGTGTCTGCATAGGGAAAATGTCTGTTG	potassium two pore domain channel subfamily K member 13
KDM1A	NM_015013.3	KIAA0601,BHC110,LSD1,AOF2,KDM1	TCGTTGGCGTGCTGATCCCTGGGCTCGGGGCTCTTATTCCTATGTTGCTGCAGGATCATCTGGAAATGACTATGATTTAATGGCTCAGCCAATCACTCCT	lysine demethylase 1A
KDM1B	NM_153042.3	FLJ34109,FLJ33898,dJ298J15.2,bA204B7.3,FLJ43328,LSD2,C6orf193,AOF1	CATAACTTTGGAATTAAGGTGACTGTCCTGGAAGCCAAAGACAGAATTGGAGGCCGAGTCTGGGATGATAAATCTTTTAAAGGCGTCACAGTGGGAAGAG	lysine demethylase 1B
KDM2A	NM_012308.1	KIAA1004,FBL11,LILINA,DKFZP434M1735,FBL7,FLJ00115,CXXC8,JHDM1A,FBXL11	TCTCACAGAGCTCAATATGGCAGGTTGCAATAAATTGACAGACCAGACCCTGATCTACCTACGGCGCATTGCCAACGTCACCTTGATCGACCTTCGAGGA	lysine demethylase 2A
KDM2B	NM_001005366.1	PCCX2,CXXC2,Fbl10,JHDM1B,FBXL10	TGTTCAACCACCCGTTTGGGGGATGAGTGAGCCGACACTTTCCTTTGGTCTTTCTGAATCGTAACTGCACTGCTTTCTGGACCATTTCTAAGGCGGCCTT	lysine demethylase 2B
KDM3A	NM_018433.5	TSGA,KIAA0742,JHMD2A,JMJD1,JMJD1A	TCAGGAAAACAGATTGGAGTCTGTTCCACAAGCATTGACTGGCCTTCCTAAGGAGTGCTTACCTACAAAGGCTTCTTCTAAGGCAGAATTGGAAATTGCC	lysine demethylase 3A
KDM3B	NM_016604.3	KIAA1082,NET22,C5orf7,JMJD1B	AAGAGCAAGGCCAGCCTACCCAACTTTCTTGACCACATCATTGCCTCAGTGGTAGAAAATAAGAAAACCTCAGATGCTTCAAAGCGGGCCTGCAACTTGA	lysine demethylase 3B
KDM4A	NM_014663.2	KIAA0677,JHDM3A,TDRD14A,JMJD2,JMJD2A	CTGCCTTGTTCCTGGCCTAGGACTTAGCTTCATAACTATCACCTGCACCGACTAGGCTGAGGTGCTGGTACTTGCCCCAACCCCTACTTTTGTATTTATA	lysine demethylase 4A
KDM4B	NM_015015.2	KIAA0876,TDRD14B,JMJD2B	ACCATCACTGTTGCTGGAGGCACCTGACAAATCCTAGCGAATTTTTGGAGCATCTCCACCCAGGAACCTCGCCATCCAGAAGTGTGCTTCCCGCACAGCT	lysine demethylase 4B
KDM4C	NM_001146694.1	GASC1,KIAA0780,TDRD14C,JMJD2C	TGATGATTCCATTCCATTGTCTAGTGGCTATGAGAAGCCCGAGAAATCAGACCCATCCGAGCTTTCATGGCCAAAGTCACCTGAGTCATGCTCATCAGTG	lysine demethylase 4C
KDM4D	NM_018039.2	FLJ10251,JMJD2D	GTACGGGGCAACCACGATCTTTACAAAGAACATAAGTTCCAGGAAAGCAGGAACCTTGTCTCTCTTGTTCACTGGGTGTATCCTCTGCATATAGAACAGT	lysine demethylase 4D
KDM5A	NM_001042603.1	RBBP2,JARID1A	CATCAGTTAGTTACCATCATGAACCCCAACGTGCTAATGGAGCATGGTGTGCCTGTGTACAGGACCAATCAGTGTGCTGGCGAGTTTGTTGTGACATTTC	lysine demethylase 5A
KDM5B	NM_006618.3	RBBP2H1A,PLU-1,CT31,PPP1R98,JARID1B	GAATTGACAGGGGAACTTGGTTTAGGGTTAAGACGTTGGAAGGAAATCTAAGGAAAATTAATCCTCACAGAGGTCCGGGTTTAGTATATGTCTTGAGAGG	lysine demethylase 5B
KDM5C	NM_004187.2	DXS1272E,XE169,SMCX,JARID1C,MRX13	CCAAGAGACTGCAGCCTGATCCGGAACCCACAGAGGAAGACATTGAGAAGAATCCAGAGCTGAAAAAGCTACAGATCTATGGGGCAGGCCCCAAGATGAT	lysine demethylase 5C
KDM5D	NM_001146705.1	KIAA0234,HYA,HY,SMCY,JARID1D	AAATATGTTCCTGACACCTTCCACAGACCACAGCCCTTTCTTGAAAGGAAACCAAAATAGCTTACAACACAAGGATTCAGGCTCTTCAGCTGCTTGTCCT	lysine demethylase 5D
KDM6A	NM_021140.2	UTX	ACAGCACTGCCAGTGTCGAGGGACTTCCTAATCATGTCCATCAGATGACGGCAGATGCTGTTTGCAGTCCTAGCCATGGAGATTCTAAGTCACCAGGTTT	lysine demethylase 6A
KIF2C	NM_006845.3	MCAK,CT139,KNSL6	CCTGCTCTAACGGGGCGCTGATTCCAGGCAATTTATCCAAGGAAGAGGAGGAACTGTCTTCCCAGATGTCCAGCTTTAACGAAGCCATGACTCAGATCAG	kinesin family member 2C
KIR3DL1	NM_013289.2	cl-2,NKB1,cl-11,nkat3,NKB1B,AMB11,CD158e1/2,CD158E1,CD158e2,KIR	TCTCCATTTCACTTGACCCCTGCCCACCTCTCCAACCTAACTGGCTTACTTCCTAGTCTACTTGAGGCTGCAATCACACTGAGGAACTCACAATTCCAAA	killer cell immunoglobulin like receptor, three Ig domains and long cytoplasmic tail 1	KIR2DL2 (NM_014219), KIR2DL1 (NM_014218), KIR2DS5 (NM_014513), KIR2DL3 (NM_015868), KIR3DS1 (NM_001282171;NM_001282170;NM_001083539), KIR3DL3 (NM_153443), KIR2DS4 (NM_012314;NM_001281971;NM_001281972), KIR2DL4 (NM_001080770;NM_002255;NM_001080772), KIR2DS2 (NM_001291701;NM_001291700;NM_001291696;NM_001291695;NM_012312), KIR3DL2 (NM_001242867;NM_006737), KIR2DL5B (NM_001018081), KIR2DL5A (NM_02053…
KIT	NM_000222.2	CD117,SCFR,C-Kit,PBT	GGTCCTATGGGATTTTTCTTTGGGAGCTGTTCTCTTTAGGAAGCAGCCCCTATCCTGGAATGCCGGTCGATTCTAAGTTCTACAAGATGATCAAGGAAGG	KIT proto-oncogene receptor tyrosine kinase
KLRB1	NM_002258.2	CD161,NKR-P1,NKR-P1A,hNKR-P1A,CLEC5B,NKR	TGAGTTAAACTTACCCACAGACTCAGGCCCAGAAAGTTCTTCACCTTCATCTCTTCCTCGGGATGTCTGTCAGGGTTCACCTTGGCATCAATTTGCCCTG	killer cell lectin like receptor B1
KLRD1	NM_007334.2	CD94	GTACACTAGGCCACTGGTGTACCAATTAGAAACCACTTTAGAGTTATGCCTACTGTACCCACATAATCCTAAAAATATGTTACAACTGCTACTTCATAGT	killer cell lectin like receptor D1
KLRK1	NM_007360.1	NKG2D,KLR,NKG2-D,CD314,D12S2489E	GGACCAGGATTTACTTAAACTGGTGAAGTCATATCATTGGATGGGACTAGTACACATTCCAACAAATGGATCTTGGCAGTGGGAAGATGGCTCCATTCTC	killer cell lectin like receptor K1
KMT2A	NM_005933.2	TRX1,HRX,ALL-1,HTRX1,CXXC7,MLL1A,MLL	CTCTGCCTCTGCCACAAGGTTTCAGAGTAGTGTAGTCCAAGTAGAGGGTGGGGCACCCTTTTCTCGCCGCAAGAAGCCCATTCCTATGGAAGTCTAGCAA	lysine methyltransferase 2A
KMT2C	NM_170606.2	KIAA1506,HALR,MLL3	GGTTTTGCAACAACTGAAGAACTTGCTGGAAAAGCCGGAGTGTTAGTGAGCCATGAAGTTACCAAAACTCTAGGACCTAAACCATTTCAGCTGCCCTTCA	lysine methyltransferase 2C
LACC1	NM_001128303.1	FLJ38725,FAMIN,C13orf31	GCATGTGGGGTTGCTCACGCTGGTTGGAAAGGTACTTTGTTGGGTGTTGCTATGGCTACAGTGAATGCTATGATAGCAGAATATGGCTGCAGTTTGGAAG	laccase domain containing 1
LAG3	NM_002286.5	CD223	CTTTTGGTGACTGGAGCCTTTGGCTTTCACCTTTGGAGAAGACAGTGGCGACCAAGACGATTTTCTGCCTTAGAGCAAGGGATTCACCCTCCGCAGGCTC	lymphocyte activating 3
LAIR1	NM_002287.3	CD305	GCACCTGAGGGTAGAAAGTCACTCTAGGAAAAGCCTGAAGCAGCCATTTGGAAGGCTTCCTGTTGGATTCCTCTTCATCTAGAAAGCCAGCCAGGCAGCT	leukocyte associated immunoglobulin like receptor 1
LAMP1	NM_005561.3	CD107a	TAAAAAATACAGATGTGTTAGTGGCACCCAGGTCCACATGAACAACGTGACCGTAACGCTCCATGATGCCACCATCCAGGCGTACCTTTCCAACAGCAGC	lysosomal associated membrane protein 1
LAMP2	NM_002294.2	CD107b	AGACCATGGCACTGTGACATATAATGGAAGCATTTGTGGGGATGATCAGAATGGTCCCAAAATAGCAGTGCAGTTCGGACCTGGCTTTTCCTGGATTGCG	lysosomal associated membrane protein 2
LCN2	NM_005564.3	NGAL,24p3	AATGTCACCTCCGTCCTGTTTAGGAAAAAGAAGTGTGACTACTGGATCAGGACTTTTGTTCCAGGTTGCCAGCCCGGCGAGTTCACGCTGGGCAACATTA	lipocalin 2
LDHA	NM_001165414.1		AACTTCCTGGCTCCTTCACTGAACATGCCTAGTCCAACATTTTTTCCCAGTGAGTCACATCCTGGGATCCAGTGTATAAATCCAATATCATGTCTTGTGC	lactate dehydrogenase A
LDLRAD3	NM_174902.2	LRAD3	CCGGCAGTGGGCAGGTGTTTGTGACTTCAGAGAACCAACTTGTGTATTACCCCAGCATCACCTATGCCATCATCGGCAGCTCCGTCATTTTTGTGCTGGT	low density lipoprotein receptor class A domain containing 3
LFNG	NM_001040168.1	SCDO3	TCCAGGCCATGGAGCGGGTCAGCGAGAACAAGGTGCGTCCTGTCCACTTCTGGTTTGCCACGGGCGGCGCTGGCTTCTGCATCAGCCGTGGGCTGGCTCT	LFNG O-fucosylpeptide 3-beta-N-acetylglucosaminyltransferase
LGMN	NM_001008530.2	LGMN1,PRSC1	GATCATTCACCGCAATGGGATTCCTGACGAACAGATCGTTGTGATGATGTACGATGACATTGCTTACTCTGAAGACAATCCCACTCCAGGAATTGTGATC	legumain
LIG1	NM_000234.1		TCCGGGAGAACTTTGTGGAGACAGAGGGCGAGTTTGTCTTCGCCACCTCCCTGGACACCAAGGACATCGAGCAGATCGCCGAGTTCCTGGAGCAGTCAGT	DNA ligase 1
LILRB4	NM_001278426.3	LIR-5,ILT3,HM18,LIR5,CD85k	TTTCAGCCCTGCCGAGTCCTCTTGTGACCTCAGGAAAGAGCGTGACCCTGCTGTGTCAGTCACGGAGCCCAATGGACACTTTTCTTCTGATCAAGGAGCG	leukocyte immunoglobulin like receptor B4
LINGO1	NM_032808.5	FLJ14594,LERN1,LRRN6A	AGACCCTCATCATCGCCACCACCATGGGCTTCATCTCTTTCCTGGGCGTCGTCCTCTTCTGCCTGGTGCTGCTGTTTCTCTGGAGCCGGGGCAAGGGCAA	leucine rich repeat and Ig domain containing 1
LMNA	NM_005572.2	HGPS,MADA,LMN1,CMD1A,LGMD1B,PRO1,LMNL1	AAGTCCAATGAGGACCAGTCCATGGGCAATTGGCAGATCAAGCGCCAGAATGGAGATGATCCCTTGCTGACTTACCGGTTCCCACCAAAGTTCACCCTGA	lamin A/C
LMNB1	NM_005573.2		GTATGAAGAGGAGATTAACGAGACCAGAAGGAAGCATGAAACGCGCTTGGTAGAGGTGGATTCTGGGCGTCAAATTGAGTATGAGTACAAGCTGGCGCAA	lamin B1
LOX	NM_002317.4		CGCTACACAGGACATCATGCGTATGCCTCAGGCTGCACAATTTCACCGTATTAGAAGGCAAAGCAAAACTCCCAATGGATAAATCAGTGCCTGGTGTTCT	lysyl oxidase
LRG1	NM_052972.2	LRG	GCTGGGACCCCGTTTCATCCATCCATGCTTCCTAGAACACACGATGGGCTTTCCTTACCCATGCCCAAGGTGTGCCCTCCGTCTGGAATGCCGTTCCCTG	leucine rich alpha-2-glycoprotein 1
LRRC25	NM_145256.2	MAPA,FLJ38116	TGCCTCACAACCAGTCTCTGCGGGCCAGCAACGTGATTCTCCTTGACCTGTCTGGGAACGGCCTGCGAGAGCTTCCAGTGACCTTCTTTGCCCACCTGCA	leucine rich repeat containing 25
LRRC3	NM_030891.3	C21orf102	ACAAAGTGCATTGTAGGTAAACATGAGCCTTGTTCCAGTGTTCGAAGTACATTGGAACGTAAGCCCTGTTTCCAGAGCAAAGTAACAGAGACCAGGTTTT	leucine rich repeat containing 3
LSR	NM_205835.3	LISCH7,ILDR3	TCGGAGACCGACTCGCAGGCGTCCCGAGAGCGCAGGCTCAAGAAGAACTTGGCCCTGAGTCGGGAAAGTTTAGTCGTCTGATCTGACGTTTTCTACGTAG	lipolysis stimulated lipoprotein receptor
LST1	NM_007161.3	LST-1,B144,D6S49E	CAAGAGCTGACTATGCCTGCATTGCTGAGAACAAACCCACCTGAGCACCCCAGACACCTTCCTCAACCCAGGCGGGTGGACAGGGTCCCCCTGTGGTCCA	leukocyte specific transcript 1
LTA	NM_000595.2	TNFSF1,LT,TNFB	CTGATCAAGTCACCGGAGCTTTCAAAGAAGGAATTCTAGGCATCCCAGGGGACCACACCTCCCTGAACCATCCCTGATGTCTGTCTGGCTGAGGATTTCA	lymphotoxin alpha
LTB	NM_002341.1	p33,TNFSF3,TNFC	AGGAACAGGCGTTTCTGACGAGCGGGACGCAGTTCTCGGACGCCGAGGGGCTGGCGCTCCCGCAGGACGGCCTCTATTACCTCTACTGTCTCGTCGGCTA	lymphotoxin beta
LTBR	XM_006718983.2	TNFCR,TNFR-RP,TNFR2-RP,TNF-R-III,TNFRSF3,D12S370	GTGCTGCCTGGGCCCTCGAGTGTACACACTGCGAGCTACTTTCTGACTGCCCGCCTGGCACTGAAGCCGAGCTCAAAGATGAAGTTGGGAAGGGTAACAA	lymphotoxin beta receptor
LTC4S	NM_145867.1	MGC33147	AGACGGGGCTAAGCGTTCCCCAGCTCGCCTTCACACACAGCCCGTGCCACCACACCGACGGTACCATGAAGGACGAGGTAGCTCTACTGGCTGCTGTCAC	leukotriene C4 synthase
LY9	NM_001033667.1	CD229,mLY9,SLAMF3,hly9	GTAGACACAGAGATTGAGAACGTCATCTGGATTGGTCCCAAAAATGCTCTTGCTTTCGCACGTCCCAAAGAAAATGTAACCATTATGGTCAAAAGCTACC	lymphocyte antigen 9
LYN	NM_002350.3	JTK8	CCACGAATCACTTTTCCCTGTATCAGCGACATGATTAAACATTACCAAAAGCAGGCAGATGGCTTGTGCAGAAGATTGGAGAAGGCTTGTATTAGTCCCA	LYN proto-oncogene, Src family tyrosine kinase
MAFB	NM_005461.3	KRML	GGCGGCGAGGCATAGTCCCGAGAAGTCACCAAGGCCATCTGGAGACTCCTGGCTTTCTGAACTTTGCGCGTTAAGCCGGGACAGCTGCTTTGCTGCCCGG	MAF bZIP transcription factor B
MAFF	NM_001161572.1	hMafF	AGGCCTGAGGTCACATTTCACTTAGTGGTTGTGTTGGGACCAAAACCTGGGTGTCCTCACTGCTGCCCTGAGTCCAGCCATGGTTTTCAGGGGGACAGTG	MAF bZIP transcription factor F
MAG	NM_001199216.1	SIGLEC4A,SIGLEC-4A,S-MAG,GMA	CCCACGCCCTCATTACGGCTCCTCTCTAACCTCCTTTACCCTCATCTGTCTGGAGGGGAGCTCTGTCTGTCCGTGTTATTTATTGCTACTTCCTGCCTGG	myelin associated glycoprotein
MAL	NM_002371.2		GCCTTCGCGTCCGGGTTGGGAGCTTGCTGTGTCTAACCTCCAACTGCTGTGCTGTCTGCTAGGGTCACCTCCTGTTTGTGAAAGGGGACCTTCTTGTTCG	mal, T-cell differentiation protein
MAN2B1	NM_001173498.1	LAMAN,MANB	ACTCGGTCATCTCTGCCTTGCTGGCAGATCCCACCCGTCGCTTCATTTACGTGGAGATTGCCTTCTTCTCCCGTTGGTGGCACCAGCAGACAAATGCCAC	mannosidase alpha class 2B member 1
MAP1LC3A	NM_032514.2	MAP1BLC3,MAP1ALC3,LC3,LC3A,ATG8E	ACCAGCACAGCATGGTGAGTGTGTCCACGCCCATCGCGGACATCTACGAGCAGGAGAAAGACGAGGACGGCTTCCTCTATATGGTCTACGCCTCCCAGGA	microtubule associated protein 1 light chain 3 alpha
MAP2K1	NM_002755.2	MEK1,MAPKK1,PRKMK1	ACGGAATGGACAGCCGACCTCCCATGGCAATTTTTGAGTTGTTGGATTACATAGTCAACGAGCCTCCTCCAAAACTGCCCAGTGGAGTGTTCAGTCTGGA	mitogen-activated protein kinase kinase 1
MAP2K4	NM_003010.3	MEK4,JNKK1,PRKMK4,MKK4,SERK1	AATCTCTCATATTCGCTAGTGTTTAAAAGGCTAAGAATAGTGGGGCCCAGCCGATGTGGTAGGTGATAAAGAGGCATCTTTTCTAGAGACACATTGGACC	mitogen-activated protein kinase kinase 4
MAP3K1	NM_005921.1	MEKK,MAPKKK1,MEKK1	ACTTCAGAGACTTCTCCAGCCAGTTGTAGACACCATCCTAGTCAAATGTGCAGATGCCAATAGCCGCACAAGTCAGCTGTCCATATCAACACTGTTGGAA	mitogen-activated protein kinase kinase kinase 1
MAP3K14	NM_003954.1	NIK,HSNIK,FTDCR1B,HS	CCCGTGTGTGTTGGAAGGGAAAGCGTCGCAGCAAAGCCCGGAAGAAACGGAAGAAGAAGAGCTCAAAGTCCCTGGCTCATGCAGGAGTGGCCTTGGCCAA	mitogen-activated protein kinase kinase kinase 14
MAPK10	NM_138981.2	JNK3,p493F12,p54bSAPK,PRKM10	ATGGATGCCAACTTATGTCAAGTGATTCAGATGGAATTAGACCATGAGCGAATGTCTTACCTGCTGTACCAAATGTTGTGTGGCATTAAGCACCTCCATT	mitogen-activated protein kinase 10
MAPK12	NM_002969.3	ERK6,PRKM12,p38gamma,SAPK-3,SAPK3	TATTCACTCCTGATGAGACCCTGGATGACTTCACGGACTTTTACCTGGTGATGCCGTTCATGGGCACCGACCTGGGCAAGCTCATGAAACATGAGAAGCT	mitogen-activated protein kinase 12
MAPK14	NM_001315.2	PRKM14,p38,Mxi2,PRKM15,CSPB1,CSBP1,CSBP2	GGTGACCCATCTCATGGGGGCAGATCTGAACAACATTGTGAAATGTCAGAAGCTTACAGATGACCATGTTCAGTTCCTTATCTACCAAATTCTCCGAGGT	mitogen-activated protein kinase 14
MAPT	NM_016834.3	MTBT1,tau,PPND,FTDP-17,TAU,MSTD,MTBT2,FLJ31424,MGC138549,PPP1R103,DDPAC,MAPTL	ATTGGGTCCCTGGACAATATCACCCACGTCCCTGGCGGAGGAAATAAAAAGATTGAAACCCACAAGCTGACCTTCCGCGAGAACGCCAAAGCCAAGACAG	microtubule associated protein tau
MARCO	NM_006770.3	SCARA2,SR-A6	CTCCAAGTGGTTCCTCTTGAGGGGAGCATTTCTGCTGGCTCCAGGACTTTGGCCATCTATAAAGCTTGGCAATGAGAAATAAGAAAATTCTCAAGGAGGA	macrophage receptor with collagenous structure
MAVS	NM_020746.3	VISA,KIAA1271,IPS-1,Cardif	ACCCACTGTTGGGGAGATTATCTACAATAACACCAGAAACACATTGGGGTGGATTGGGGGTATCCTTATGGGTTCTTTTCAGGGAACCATTGCTGGACAA	mitochondrial antiviral signaling protein
MB21D1	NM_138441.2	CGAS, C6orf150, "chromosome 6 open reading frame 150"	GAAGCAACTACGACTAAAGCCATTTTACCTTGTACCCAAGCATGCAAAGGAAGGAAATGGTTTCCAAGAAGAAACATGGCGGCTATCCTTCTCTCACATC	Mab-21 domain containing 1
MBD2	NM_003927.3		GGCAAGAGCGATGTCTACTACTTCAGTCCAAGTGGTAAGAAGTTCAGAAGCAAGCCTCAGTTGGCAAGGTACCTGGGAAATACTGTTGATCTCAGCAGTT	methyl-CpG binding domain protein 2
MBD3	NM_001281453.1		TTCAGTAAATGTAACACAGTCGAGGCACGTCATCGGGCAGCCTTCCCTGTGTGCCAACGCCAGCCTTCGCTTCTGAAAACCAAACTCCAGCCGCTGCCAG	methyl-CpG binding domain protein 3
MCM2	NM_004526.2	D3S3194,KIAA0030,BM28,cdc19,DFNA70,CCNL1,CDCL1	TTTGTGCTTCTCACCTTTGGGTGGGATGCCTTGCCAGTGTGTCTTACTTGGTTGCTGAACATCTTGCCACCTCCGAGTGCTTTGTCTCCACTCAGTACCT	minichromosome maintenance complex component 2
MCM5	NM_006739.3	CDC46	ATGAGACGAAGGGGGAGGACAACATTGACTTCATGCCCACCATCTTGTCGCGCTTCGACATGATCTTCATCGTCAAGGATGAGCACAATGAGGAGAGGGA	minichromosome maintenance complex component 5
MCM6	NM_005915.4	Mis5	TTCACCCAGAGCTTGTGAGCGGAACTTTTCTGTGCTTGGACTGTCAGACAGTGATCAGGGATGTAGAACAGCAGTTCAAATACACACAGCCAAACATCTG	minichromosome maintenance complex component 6
MDC1	NM_014641.2	NFBD1,KIAA0170,Em:AB023051.5	TACCCTTTTCCCTCCCAGACCACGAATTAGAAGATATGTGGAAGAAAGAACTCAGGGCGTTAGAAAGGATTGGGGTATATTGATACAACTTGTCCTGGAA	mediator of DNA damage checkpoint 1
MDM2	NM_001145337.1	HDM2,MGC5370	TGCCCACTTTAGAAATACAAATATCACTGGGCAGCTTGAAGCAGTTGGGAGCCTCCAATGAGAGCAACTTGAGAGAATGATGTTGCAAGTTAGTAGGAGT	MDM2 proto-oncogene
MEF2C	NM_002397.3		ACATTTGCCAAAAGCGGCAGATCTTTACTGAAAGAGAGAGCAGCTGTTATGCAACATATAGAAAAATGTATAGATGCTTGGACAGACCCGGTAATGGGTG	myocyte enhancer factor 2C
MERTK	NM_006343.2	mer,RP38,c-Eyk,Tyro12	GAAGAGATCGTGTCTGATCCCATCTACATCGAAGTACAAGGACTTCCTCACTTTACTAAGCAGCCTGAGAGCATGAATGTCACCAGAAACACAGCCTTCA	MER proto-oncogene, tyrosine kinase
MFGE8	NM_001114614.1	SED1,EDIL1,BA46,OAcGD3S,HsT19888,MFG-E8,hP47,SPAG10	GCCACTGGGCCTGGAGAATGGGAACATTGCCAACTCACAGATCGCCGCCTCGTCTGTGCGTGTGACCTTCTTGGGTTTGCAGCATTGGGTCCCGGAGCTG	milk fat globule-EGF factor 8 protein
MGMT	NM_002412.3		TATTTCCACCAGCCCGAGGCTATCGAAGAGTTCCCCGTGCCGGCTCTTCACCATCCCGTTTTCCAGCAAGAGTCGTTCACCAGACAGGTGTTATGGAAGC	O-6-methylguanine-DNA methyltransferase
MMP12	NM_002426.3	HME	ATGTTGACATCAACACATTTCGCCTCTCTGCTGATGACATACGTGGCATTCAGTCCCTGTATGGAGACCCAAAAGAGAACCAACGCTTGCCAAATCCTGA	matrix metallopeptidase 12
MMP14	NM_004995.2	MT1-MMP	GACAAGATTGATGCTGCTCTCTTCTGGATGCCCAATGGAAAGACCTACTTCTTCCGTGGAAACAAGTACTACCGTTTCAACGAAGAGCTCAGGGCAGTGG	matrix metallopeptidase 14
MOBP	NR_003090.2		AACCAGAAGTACTCCGAACACTTCAGCATACACTGCTGCCCGCCGTTCACCTTCCTCAATTCCAAGAAGGAGATAGTGGATCGGAAATACAGCATCTGTA	myelin-associated oligodendrocyte basic protein
MOG	NM_001008228.2	BTN6,BTNL11	AAGATCCTTTCTACTGGGTGAGCCCTGGAGTGCTGGTTCTCCTCGCGGTGCTGCCTGTGCTCCTCCTGCAGATCACTGTTGGCCTCATCTTCCTCTGCCT	myelin oligodendrocyte glycoprotein
MPEG1	XM_937323.1	MPG1	GCTGTGAAGCGCTATTATACATTCAACACCTACCCTGGCTGCACAGATCTCAATTCTCCCAACTTCAATTTTCAGGCCAACACGGATGATGGCTCCTGCG	macrophage expressed 1
MPG	NM_001015052.1	MDG	TGGAGCCCCTGGAAGGTCTGGAGACCATGCGTCAGCTTCGCAGCACCCTCCGGAAAGGCACCGCCAGCCGTGTCCTCAAGGACCGCGAGCTCTGCAGTGG	N-methylpurine DNA glycosylase
MR1	NM_001531.2	HLALS	AACAGTGTCATCTTACAGCTGAAGTCATAGAGGGGAAATATCCCACTCAAGATCATATAACATTCCAGGTACTCAGGATGAATGGTTTGAGGACTGGTCT	major histocompatibility complex, class I-related
MRE11	NM_005591.3	ATLD,MRE11A	TTCCATGGGTGAACTATCAAGATGGCAACCTCAACATTTCAATTCCAGTGTTTAGTATTCATGGCAATCATGACGATCCCACAGGGGCAGATGCACTTTG	MRE11 homolog, double strand break repair nuclease
MS4A1	NM_152866.2	B1,Bp35,MS4A2,CD20	CTTCTGATGATCCCAGCAGGGATCTATGCACCCATCTGTGTGACTGTGTGGTACCCTCTCTGGGGAGGCATTATGTATATTATTTCCGGATCACTCCTGG	membrane spanning 4-domains A1
MS4A2	NM_000139.3	MS4A1,FCER1B,IGER,APY	GCAAATCTTGCTCTCCCACAGGAGCCTTCCAGTGTGCCTGCATTTGAAGTCTTGGAAATATCTCCCCAGGAAGTATCTTCAGGCAGACTATTGAAGTCGG	membrane spanning 4-domains A2
MS4A4A	NM_024021.2	CD20L1,MS4A7,MS4A4	GTTTGAGGCCACCAAAAGATCAACAGACAAATGCTCCAGAAATCTATGCTGACTGTGACACAAGAGCCTCACATGAGAAATTACCAGTATCCAACTTCGA	membrane spanning 4-domains A4A
MSH2	NM_000251.1	HNPCC,HNPCC1,COCA1	CGACAAACTGGGGTGATAGTACTCATGGCCCAAATTGGGTGTTTTGTGCCATGTGAGTCAGCAGAAGTGTCCATTGTGGACTGCATCTTAGCCCGAGTAG	mutS homolog 2
MSN	NM_002444.2		GCATTGGCCATTCTATTGTGGCAAGGCTGAGTAGAAGATCCTACCCCAATTCCTTGTAGGAGTATAGGCCGGTCTAAAGTGAGCTCTATGGGCAGATCTA	moesin
MSR1	NM_002445.3	SCARA1,CD204,SR-AI,SR-AII,SR-AIII,SR-A	AGAGAAACTGAAGTCCTTCAAAGCTGCACTGATTGCCCTTTACCTCCTCGTGTTTGCAGTTCTCATCCCTCTCATTGGAATAGTGGCAGCTCAACTCCTG	macrophage scavenger receptor 1
MVP	NM_017458.2	LRP,VAULT1	AAGAATGGCTGGTCACCACAGTAGGGGCGTACCTCCCAGCGGTGTTTGAGGAGGTTCTGGATTTGGTGGACGCCGTCATCCTTACGGAAAAGACAGCCCT	major vault protein
MYC	NM_002467.3	c-Myc,bHLHe39,MYCC	TCGGACACCGAGGAGAATGTCAAGAGGCGAACACACAACGTCTTGGAGCGCCAGAGGAGGAACGAGCTAAAACGGAGCTTTTTTGCCCTGCGTGACCAGA	MYC proto-oncogene, bHLH transcription factor
MYCT1	NM_025107.2	MTLC,FLJ21269	ATAACACAACAAGTTTAGGGAGTCCATGGCCAGAAAACTTTTGGGAGGACCTTATCATGTCCTTCACTGTATCCATGGCAATCGGGCTGGTACTTGGAGG	MYC target 1
MYD88	NM_002468.3		ACGTTTTTCTAGGTACAGCTCCCAGGAACAGCTAGGTGGGAAAGTCCCATCACTGAGGGAGCCTAACCATGTCCCTGAACAAAAATTGGGCACTCATCTA	myeloid differentiation primary response 88
MYORG	NM_020702.3	KIAA1161	CAGAGCCATCATCATGTTCCCAATTTGTGAAGAGACTCCTAACACTGCACTAACCCATTTGTGTACATACATGGGCTCAGCCCTGGGCCAAATGTGCCTG	myogenesis regulating glycosidase (putative)
MYRF	NM_001127392.1	Ndt80,pqn-47,MRF,C11orf9	CTTAAGTGCCACCTTCAAGTTTCTTAGTGGTGCCTGGTGCATTCCGAGGCTACATCCAGGCTCATGGAAGGAGTGTAGTATTCATTTAGCCATGTCTGCC	myelin regulatory factor
NBN	NM_002485.4	ATV,AT-V2,AT-V1,NBS,NBS1	GACTACAAAGAATTACTGTGATCCTCAGGGCCATCCCAGTACAGGATTAAAGACAACAACTCCAGGACCAAGCCTTTCACAAGGCGTGTCAGTTGATGAA	nibrin
NCAPH	NM_015341.3	CAP-H,hCAP-H,BRRN1	TGCTACTATTCTGACCAAGTCCACTTTGGAGAACCAGAATTGGAGAGCTACCACCCTTCCTACAGATTTCAACTACAATGTTGACACTCTGGTCCAGCTT	non-SMC condensin I complex subunit H
NCF1	NM_000265.4	p47phox,NOXO2,NCF1A,SH3PXD1A	TGAGCCTGCCCACCAAGATCTCCCGCTGTCCCCACCTCCTCGACTTCTTCAAGGTGCGCCCTGATGACCTCAAGCTCCCCACGGACAACCAGACAAAAAA	neutrophil cytosolic factor 1
NCOR1	NM_006311.3	N-CoR,hCIT529I10,TRAC1,hN-CoR,KIAA1047,MGC104216,PPP1R109	TAGGAGTGAGCATGAGATTTCTGAAATTATTGATGGGCTCTCTGAGCAGGAGAATAATGAGAAACAAATGCGGCAGCTCTCTGTGATTCCACCTATGATG	nuclear receptor corepressor 1
NCOR2	NM_006312.3	SMRT,SMRTE,TRAC-1,CTG26,TNRC14	GCAGCATCCCAAGAACTTTGGCCTGATCGCATCATTCCTGGAGAGGAAGACAGTGGCTGAGTGCGTCCTCTATTACTACCTGACTAAGAAGAATGAGAAC	nuclear receptor corepressor 2
NCR1	NM_004829.5	NK-p46,NKP46,CD335,LY94	CGATGTTTTGGCTCCTATAACAACCATGCCTGGTCTTTCCCCAGTGAGCCAGTGAAGCTCCTGGTCACAGGCGACATTGAGAACACCAGCCTTGCACCTG	natural cytotoxicity triggering receptor 1
NEFL	NM_006158.3	NFL,CMT1F,CMT2E,NF68,PPP1R110	GGTAAAGTGCTTCCTTGCCATGATGGTAATGGATTGGAACTATGAAGGCTCTCAGTGTATTGGCTTCTGTAAAGATGAGGCGTCTCCTCAGAAACAAAAC	neurofilament light
NFE2L2	NM_006164.3	NRF2	TCCCGGTCACATCGAGAGCCCAGTCTTCATTGCTACTAATCAGGCTCAGTCACCTGAAACTTCTGTTGCTCAGGTAGCCCCTGTTGATTTAGACGGTATG	nuclear factor, erythroid 2 like 2
NFKB1	NM_003998.2	KBF1,p105,NFKB-p50,p50,NF-kappaB,NFkappaB,NF-kB1	AGGGTATAGCTTCCCACACTATGGATTTCCTACTTATGGTGGGATTACTTTCCATCCTGGAACTACTAAATCTAATGCTGGGATGAAGCATGGAACCATG	nuclear factor kappa B subunit 1
NFKB2	NM_002502.2	LYT-10,p52,p105,NF-kB2,p49/p100	ATCTCCGGGGGCATCAAACCTGAAGATTTCTCGAATGGACAAGACAGCAGGCTCTGTGCGGGGTGGAGATGAAGTTTATCTGCTTTGTGACAAGGTGCAG	nuclear factor kappa B subunit 2
NFKBIA	NM_020529.1	IKBA,MAD-3,IkappaBalpha,NFKBI	GGATGAGGAGAGCTATGACACAGAGTCAGAGTTCACGGAGTTCACAGAGGACGAGCTGCCCTATGATGACTGTGTGTTTGGAGGCCAGCGTCTGACGTTA	NFKB inhibitor alpha
NFKBIE	NM_004556.2	IKBE	AGCTGCAAAACTGGCAAGGTCTGGCTTGTCTCCACATTGCCACCCTTCAGAAGAACCAACCACTCATGGAATTGCTGCTTCGGAATGGAGCTGACATTGA	NFKB inhibitor epsilon
NGF	NM_002506.2	NGFB	GAGGTGATGGTGTTGGGAGAGGTGAACATTAACAACAGTGTATTCAAACAGTACTTTTTTGAGACCAAGTGCCGGGACCCAAATCCCGTTGACAGCGGGT	nerve growth factor
NGFR	NM_002507.3	TNFRSF16,CD271,p75NTR	TGAAGAAAAGTGGGCCAGTGTGGGAATGCGGCAAGAAGGAATTGACTTCGACTGTGACCTGTGGGGATTTCTCCCAGCTCTAGACAACCCTGCAAAGGAC	nerve growth factor receptor
NINJ2	NM_016533.4		TGCCAGCCATACCTTCCTGGTAGCATCTGCTGGACCTAAGTAAGGCATGTCTGTCTAAGGCCAAGTCTGCCCGGCTTAAGGATGCTGGTTCTGACTCTAC	ninjurin 2
NKG7	NM_005601.3	GIG1,GMP-17	CTGTGGCGGTCCCCGTCCTGGCTATGAAACCTTGTGAGCAGAAGGCAAGAGCGGCAAGATGAGTTTTGAGCGTTGTATTCCAAAGGCCTCATCTGGAGCC	natural killer cell granule protein 7
NLGN1	NM_014932.3	KIAA1070	CCTCTACAACAACTAAAGTGCCATCAACTGACATCACTTTCAGACCTACGAGAAAAAATTCTGTACCTGTCACGTCAGCCTTTCCCACTGCCAAGCAGGA	neuroligin 1
NLGN2	NM_020795.2	KIAA1366	CCCATTGGGACACCAGTCTTCGGTGTGTGGAATGTGGTATTTTCCCGCGTGGAGGTGTGCTTTCTCACAACGGGGTGTGTTTTCCCATGTGCAGGGTGAG	neuroligin 2
NLRP3	NM_001079821.2	AGTAVPRL,AII,AVP,FCAS,FCU,NALP3,PYPAF1,MWS,CLR1.1,C1orf7,CIAS1	AGTGGGGTTCAGATAATGCACGTGTTTCGAATCCCACTGTGATATGCCAGGAAGACAGCATTGAAGAGGAGTGGATGGGTTTACTGGAGTACCTTTCGAG	NLR family pyrin domain containing 3
NOD1	NM_006092.2	NLRC1,CLR7.1,CARD4	GTAAGTCAGGAGACTTTCCTTCGGTTTCTGCCTTTGATGGCAAGAGGTGGAGATTGTGGCGGCGATTACAGAAAACATCTGGGAAGACAAGTTGCTGTTT	nucleotide binding oligomerization domain containing 1
NOSTRIN	NM_001039724.3	MGC20702	GACCTTTTGGAAGCGAACTCCTACAAACTGTCATCAATGTTAGCAGAACTTGAGCAAAGACCTCAACCCAGCCATCCTTGTAGTAATTCCATCTTCAGGT	nitric oxide synthase trafficking
NPL	NM_001200056.1	NPL1,DHDPS1,C1orf13	TCCCGCAGGACCCTGAATTATTGAAATCGAAGGCTGACTTCCTTTCTGCAGTGAGCCCAGGGGCTAATGTTATTATCCTGTCACACTTGCAACTAGTGAC	N-acetylneuraminate pyruvate lyase
NPNT	NM_001033047.2	EGFL6L,POEM	GAGATTGGATTAGATGATGTGAGCTTGAAAAAAGGCCACTGCTCTGAAGAACGCTAACAACTCCAGAACTAACAATGAACTCCTATGTTGCTCTATCCTC	nephronectin
NPTX1	NM_002522.3		TGGCCATTTATGGTGAACCTGTGTCTTGGAGCTGACTTACTAAGTGGAATGAGCCGAGGATTTGAATATCAGTTCTAACCTTGATAGAAGAACCTTGGGT	neuronal pentraxin 1
NQO1	NM_000903.2	DHQU,QR1,DTD,NMOR1,DIA4	CCGAATTCAAATCCTGGAAGGATGGAAGAAACGCCTGGAGAATATTTGGGATGAGACACCACTGTATTTTGCTCCAAGCAGCCTCTTTGACCTAAACTTC	NAD(P)H quinone dehydrogenase 1
NRGN	NM_006176.2	RC3	GTCTAGTATGGTCCCCATTTGCCCTTCCACTCCACCCCACCCTAAACCATGCGCTCCCAATCTTCCTTCTTTTGCTTCTCGCCCACCTCTTCCCGCACCC	neurogranin
NRM	NM_001270707.1	NRM29	TAAATTCTGAGTTTCAGCCACTGAACTCCAAGGTCCACTTCTCACCAGCAAGGAAGAGTGGGGTATGGAAGTCATCTGTCCCTTCACTGTTTAGAGCATG	nurim
NRP2	NM_003872.2	VEGF165R2	TCTCACCTGGGTTTTCTTAGCCCTCTACTTTTCAAGACACCAAGTGAGAGGCCAACCAGACCCACCGTGCGGAGGTCGTTTGAATTCCAAAGATGCTGGC	neuropilin 2
NTHL1	NM_002528.5	NTH1,OCTS3	AGATGGCACACCTGGCTATGGCTGTGGCCTGGGGCACTGTGTCAGGCATTGCAGTGGACACGCATGTGCACAGAATCGCCAACAGGCTGAGGTGGACCAA	nth like DNA glycosylase 1
NWD1	NM_001007525.3		ATCTGGAACCTTCATGTGGATGAGGCACACAAAGTTGTGTATTCAGCATCTGGCTCAAAGATCAATGCTTGGAATCTGGAAACTGCAGAGCCGGTATTCC	NACHT and WD repeat domain containing 1
OAS1	NM_001032409.1	OIASI,IFI-4,OIAS	CTCCTGACGGTCTATGCTTGGGAGCGAGGGAGCATGAAAACACATTTCAACACAGCCCAGGGATTTCGGACGGTCTTGGAATTAGTCATAAACTACCAGC	2'-5'-oligoadenylate synthetase 1
OGG1	NM_002542.5	HMMH,HOGG1,OGH1,MUTM	CCTTGTCTGGGCGGGGTCTTTGGGCGTCGACGAGGCCTGGTTCTGGGTAGGCGGGGCTACTACGGGGCGGTGCCTGCTGTGGAAATGCCTGCCCGCGCGC	8-oxoguanine DNA glycosylase
OLFML3	NM_020190.2	HNOEL-iso,OLF44	GCCCGAAGAGTCAAAACCCTCAATGTTCCCTCCTGCTCTCCTGCCCCATGTCAACAAATTTCAGGCTAAGGATGCCCCAGACCCAGGGCTCTAACCTTGT	olfactomedin like 3
OPALIN	NM_001040102.2	TMP10,HTMP10,TMEM10	AAGTGTTGCTGAGGTCAGCCTGGTGCAAGTTGGGATACAAATGAAACTTATGCAGGATGTGTGAGAGGAAGCAGTTAATTGTTTCTGAATATCTCAGGGT	oligodendrocytic myelin paranodal and inner loop protein
OPTN	NM_001008211.1	FIP2,HYPL,FIP-2,TFIIIA-INTP,NRP,HIP7,GLC1E	TGAAGCTAAATAATCAAGCCATGAAAGGGAGATTTGAGGAGCTTTCGGCCTGGACAGAGAAACAGAAGGAAGAACGCCAGTTTTTTGAGATACAGAGCAA	optineurin
OSGIN1	NM_013370.3	BDGI,OKL38	CGTGGCCCTGCTCTTTGATGCCCTTCTACGCCCAGACACAGACTTTGGGGGAAACATGAAGTCGGTCCTCACCTGGAAGCACCGGAAGGAGCACGCCATC	oxidative stress induced growth inhibitor 1
OSMR	NM_003999.2	OSMRB	CCCTTTGGAATGTGCCACACACTTTGTAAGAATAAAGAGTTTGGTGGACGATGCCAAGTTCCCTGAGCCAAATTTCTGGAGCAACTGGAGTTCCTGGGAG	oncostatin M receptor
P2RX7	NM_002562.5	P2X7,MGC20089	ACATCACTTGTACCTTCCACAAGACTCAGAATCCACAGTGTCCCATTTTCCGACTAGGAGACATCTTCCGAGAAACAGGCGATAATTTTTCAGATGTGGC	purinergic receptor P2X 7
P2RY12	NM_022788.3	P2Y12,SP1999,HORK3	GTAACCAACAAGAAATGCAAGCCGTCGACAACCTCACCTCTGCGCCTGGTAACACCAGTCTGTGCACCAGAGACTACAAAATCACCCAGGTCCTCTTCCC	purinergic receptor P2Y12
PACSIN1	NM_001199583.2	SDPI	CCGTCTGCCGCCCTAGGCTTCCTGACTCCATTAGTTCCGACACTTGTGAAACTCCGAGAAGTGCTGTGGTCTCAGCAATGCACCTGTTTTGTACATGATT	protein kinase C and casein kinase substrate in neurons 1
PADI2	NM_007365.2	KIAA0994,PDI2	TGACCTGAGAGTTCAATGCGTAAAGATGCCCCTGGTCAGCCATATCCATCTTCTCTTGCCTGGTCCTTGATTCTCTGGCCGCTCCCTGACCTTCCTCCTT	peptidyl arginine deiminase 2
PAK1	NM_002576.3		TGAACCACTTCCTGTCACTCCAACTCGGGACGTGGCTACATCTCCCATTTCACCTACTGAAAATAACACCACTCCACCAGATGCTTTGACCCGGAATACT	p21 (RAC1) activated kinase 1
PARP1	NM_001618.3	PARP,PPOL,ADPRT	AAGGTTTGGGCAAAACTACCCCTGATCCTTCAGCTAACATTAGTCTGGATGGTGTAGACGTTCCTCTTGGGACCGGGATTTCATCTGGTGTGAATGACAC	poly(ADP-ribose) polymerase 1
PARP2	NM_005484.3	ADPRTL2	GTTATGAGTTCAAAGTGATTTCCCAGTACCTACAATCTACCCATGCTCCCACACACAGCGACTATACCATGACCTTGCTGGATTTGTTTGAAGTGGAGAA	poly(ADP-ribose) polymerase 2
PCNA	NM_002592.2		GGTGTTGGAGGCACTCAAGGACCTCATCAACGAGGCCTGCTGGGATATTAGCTCCAGCGGTGTAAACCTGCAGAGCATGGACTCGTCCCACGTCTCTTTG	proliferating cell nuclear antigen
PDPN	NM_006474.4	T1A-2,Gp38,aggrus,GP40,PA2.26	CTCCAGGAACCAGCGAAGACCGCTATAAGTCTGGCTTGACAACTCTGGTGGCAACAAGTGTCAACAGTGTAACAGGCATTCGCATCGAGGATCTGCCAAC	podoplanin
PECAM1	NM_000442.3	CD31	ATCTGCACTGCAGGTATTGACAAAGTGGTCAAGAAAAGCAACACAGTCCAGATAGTCGTATGTGAAATGCTCTCCCAGCCCAGGATTTCTTATGATGCCC	platelet and endothelial cell adhesion molecule 1
PEX14	NM_004565.2		ACCAACTGGATCCTGGAGTCCCAGAATATCAACGAACTCAAGTCCGAAATTAACTCCTTGAAAGGGCTTCTTTTAAATCGGAGGCAGTTCCCTCCATCCC	peroxisomal biogenesis factor 14
PIK3CA	NM_006218.2	PI3K	CCTCAGGCTTGAAGAGTGTCGAATTATGTCCTCTGCAAAAAGGCCACTGTGGTTGAATTGGGAGAACCCAGACATCATGTCAGAGTTACTGTTTCAGAAC	phosphatidylinositol-4,5-bisphosphate 3-kinase catalytic subunit alpha
PIK3CB	NM_006219.1	PIK3C1	CCGCCAGTGTTGTGAGGATGCATATCTGATTTTACGACGGCATGGGAATCTCTTCATCACTCTCTTTGCGCTGATGTTGACTGCAGGGCTTCCTGAACTC	phosphatidylinositol-4,5-bisphosphate 3-kinase catalytic subunit beta
PIK3CD	NM_005026.3	p110D	GAATCAACCGCGAGCGTGTCCCATTCATCCTCACCTACGACTTTGTCCATGTGATTCAGCAGGGGAAGACTAATAATAGTGAGAAATTTGAACGGTTCCG	phosphatidylinositol-4,5-bisphosphate 3-kinase catalytic subunit delta
PIK3CG	NM_002649.2		AAAACATACCAATTGTTGGCCAGAAGGGAAGTCTGGGATCAAAGTGCTTTGGATGTTGGGTTAACAATGCAGCTCCTGGACTGCAACTTCTCAGATGAAA	phosphatidylinositol-4,5-bisphosphate 3-kinase catalytic subunit gamma
PIK3R1	NM_181504.2	GRB1,p85-ALPHA,p85	TCATGATGAGAAGACATGGAATGTTGGAAGCAGCAACCGAAACAAAGCTGAAAACCTGTTGCGAGGGAAGCGAGATGGCACTTTTCTTGTCCGGGAGAGC	phosphoinositide-3-kinase regulatory subunit 1
PIK3R2	NM_005027.2	P85B,p85	CCAGCCTGGGCACCCTGATTTTTAAGCCATAGACCTGGGGTCAGGGCAGGAAGGAACTTCACTCTGCTGCTTCCGAGAACCTCGGCCGTGACATTCGGGG	phosphoinositide-3-kinase regulatory subunit 2
PIK3R5	NM_001142633.1	P101-PI3K,p101	TTTCTCTCAAGTTTCCTGAGTCTCCAGAAAAACAGCACTAACGCTGGACCTGTCTACTCTCAGAACCCGGCACAGATTCTCTCTTGATCTCCTTTTGGAA	phosphoinositide-3-kinase regulatory subunit 5
PILRA	NM_178273.1	FDF03	GAACCCTTCCAAAACACAGAGGAGCCATATGAGAATATCAGGAATGAAGGACAAAATACAGATCCCAAGCTAAATCCCAAGGATGACGGCATCGTCTATG	paired immunoglobin like type 2 receptor alpha
PILRB	NM_178238.1	FDFACT1,FDFACT2	GAGTTACCTACAAGAGCCTTCATCCAGGAGCATCCACACTGCAATGATATAGGAATGAGGTCTGAACTCCACTGAATTAAACCACTGGCATTTGGGGGCT	paired immunoglobin-like type 2 receptor beta
PINK1	NM_032409.2	PARK6	TGCTTCATCTAAGCCTCTGGGGTGAACATATTCTAGCCCTGAAGAATCTGAAGTTAGACAAGATGGTTGGCTGGCTCCTCCAACAATCGGCCGCCACTTT	PTEN induced putative kinase 1
PLA2G4A	NM_024420.2	cPLA2-alpha,PLA2G4	AACTGGATGCAGCTGTAGCAGATCCTGATGAATTTGAGCGAATATATGAGCCTCTGGATGTCAAAAGTAAAAAGATTCATGTAGTGGACAGTGGGCTCAC	phospholipase A2 group IVA
PLA2G5	NM_000929.2		CTGCTCCTAGGCCTCCCCAGCGAGCTCCTCCCAGACCAAGACTTTTGTTCTGTTTTTCTACAACACAGAGTACTGACTCTGCCTGGTTCCTGAGAGAGGC	phospholipase A2 group V
PLCG2	NM_002661.2		GCTTGAAAATCTTACACCAGGAAGCGATGAATGCGTCCACGCCCACCATTATCGAGAGTTGGCTGAGAAAGCAGATATATTCTGTGGATCAAACCAGAAG	phospholipase C gamma 2
PLD1	NM_001130081.2		CCCACCTGCCGCAATGGAGTCTATGGAATCCTTAAGACTCAAAGATAAAAATGAGCCTGTTCAAAACCTACCCATCCAGAAGAGTATTGATGATGTGGAT	phospholipase D1
PLD2	NM_001243108.1		ACCTGCACACCATCAGGGAGAGCCAGCACTTCCTCTACATTGAGAATCAGTTCTTCATTAGCTGCTCAGATGGGCGGACGGTTCTGAACAAGGTGGGCGA	phospholipase D2
PLEKHB1	NM_021200.2	PHR1,KPL1,PHRET1	AGCTCGGCCCTCTCTTTGTAGCTGTGACTGTCACCCTCTCAGGCTTTGTCTCATCCTTCATTCTGAATAAGATGGCAGTGTTCTCCTCTGGGGCCTGATC	pleckstrin homology domain containing B1
PLEKHM1	NM_014798.2	KIAA0356	GGGCGAGTTCCTCCTTAGCTTCCTGCAGGGCCTCACGTCCTTGTCCTTCGAACTCTCCTACAAGTCTGCCATCTTAAATGAGTGGACGCTCACCCCATTG	pleckstrin homology and RUN domain containing M1
PLLP	NM_015993.2	PMLP,TM4SF11	GTTTCAGCTGCACATGAAGTTGTACATGGTTCCCTGGCCACTGGTGTTAATGATCTTTAACATCAGCGCCACCGTTCTCTACATCACCGCCTTCATCGCC	plasmolipin
PLP1	NM_000533.3	GPM6C,SPG2,PLP	CTACAATGCTGCGTCTCCCATCTTAACTCTTTGCCTTTGCCACCAACTGGCCCTCTTCTTACTTGATGAGTGTAACAAGAAAGGAGAGTCTTGCAGTGAT	proteolipid protein 1
PLXDC2	NM_032812.7	TEM7R,FLJ14623	CTTTGCCACTTCTTCACGGACCAGTTTCAGTTCGCCGATGGGAAACCCGGAGACCAAATCCTTGATTGGCAGTATGGAGTTACTCAGGCCTTCCCTCACA	plexin domain containing 2
PLXNB3	NM_001163257.1	PLEXR,PLEXB3,PLXN6	CCGGAGCCCTGCTGTACCAGACAGAGCCCACCCGCAGCGGGTCTTCTTCACCCTAGACAACGTGCAAGTGGACTTCGCCAGTGCCAGTGGGGGCCAGGGC	plexin B3
PMP22	NM_000304.3	HNPP,GAS3,Sp110	ATGGCTGCAGTCTGTCCAGGCCACCATGATCCTGTCGATCATCTTCAGCATTCTGTCTCTGTTCCTGTTCTTCTGCCAACTCTTCACCCTCACCAAGGGG	peripheral myelin protein 22
PMS2	NR_003085.2	H_DJ0042M02.9,HNPCC4,MLH4,PMSL2	GGTTTCATTTCACAATGCACGCATGGAGTTGGAAGGAGTTCAACAGACAGACAGTTTTTCTTTATCAACCGGCGGCCTTGTGACCCAGCAAAGGTCTGCA	PMS1 homolog 2, mismatch repair system component
PNOC	NM_001284244.1	PPNOC,N/OFQ,NOP	CGGGGCCCGGAAGTCGGCCAGGAAGTTGGCCAATCAGAAGCGGTTCAGTGAGTTTATGAGGCAATACTTGGTCCTGAGCATGCAGTCCAGCCAGCGCCGG	prepronociceptin
POLE	NM_006231.3	POLE1	GCAAGGCAGCCAACATGCCTGACTCTGAGCTATTCGAGCTCATCTCTGAGAACCGTTCCATGTCTCGGAAGCTGGAAGATTACGGGGAGCAGAAGTCTAC	DNA polymerase epsilon, catalytic subunit
PPFIA4	NM_015053.1		AGGAATATTATTCCCAAGAAATACCCGCTCCTCACCTACTCCCTCATCCTACCAAGGTGCCTGAAAATGTTCAAGACTTATGTTCAGGGTGGGATGATGG	PTPRF interacting protein alpha 4
PPP3CA	NM_000944.4	CNA1,PPP2B,CALN,CALNA	GGTGCCTACTTCCACTGTAAGAAAGAATCTTGGTGGATTTGTGTCTCAAATCAGATAAGAGAAGCCTGTTTAAAGAGCAGATGCCATCTTCTGGCTTCCT	protein phosphatase 3 catalytic subunit alpha
PPP3CB	NM_021132.2	CALNA2,CNA2,PP2Bbeta,CALNB	TTGGATGGGATACCCAGGGTTGATGTTCTGAAGAACCACTTGGTGAAAGAAGGTCGAGTAGATGAAGAAATTGCGCTTAGAATTATCAATGAGGGTGCTG	protein phosphatase 3 catalytic subunit beta
PPP3R1	NM_000945.3	CALNB1,CNB,CNB1	GCCATCGCTGTTCCTTCAACTGAGTGCTGCACATCATGGGCTCTGTCTGTGAGAGAAAAATCCCGGTGCTTGGTGTCCTTGCATGACATGGAGTTTTGCA	protein phosphatase 3 regulatory subunit B, alpha
PPP3R2	NM_147180.2	PPP3RL	CGCTGTGCATGTTTGAGGGGTAGGAGTTCATTTGGCCTCCTCCTGACTTGTTGCTCCAGCTCCTGAACAGAAACTAGCTTCAGGGCTCTTATAGGAAATG	protein phosphatase 3 regulatory subunit B, beta
PRDX1	NM_002574.2	NKEFA,PAGA	GACCCATGAACATTCCTTTGGTATCAGACCCGAAGCGCACCATTGCTCAGGATTATGGGGTCTTAAAGGCTGATGAAGGCATCTCGTTCAGGGGCCTTTT	peroxiredoxin 1
PRF1	NM_005041.3	PFP,P1,HPLH2	ACTGTTTTTCAGGGAGGTGGCTGGGTTTACACGCTAATCCCGATTCACCCTGTCCAAACTGCCTAAGCCCTCCGCCATTCTCAAGCCCTGCAGTCACAGC	perforin 1
PRKACA	NM_002730.3	PKACa	GAACCACTATGCCATGAAGATCCTCGACAAACAGAAGGTGGTGAAACTGAAACAGATCGAACACACCCTGAATGAAAAGCGCATCCTGCAAGCTGTCAAC	protein kinase cAMP-activated catalytic subunit alpha
PRKACB	NM_182948.2	PKACb	GAGTTAAAGGCAGAACTTGGACATTATGTGGAACTCCAGAGTATTTGGCTCCAGAAATAATTCTCAGCAAGGGCTACAATAAGGCAGTGGATTGGTGGGC	protein kinase cAMP-activated catalytic subunit beta
PRKAR1A	NM_212472.1	CNC1,PRKAR1,TSE1	GCAAAACAGATTCAGAATCTGCAGAAAGCAGGCACTCGTACAGACTCAAGGGAGGATGAGATTTCTCCTCCTCCACCCAACCCAGTGGTTAAAGGTAGGA	protein kinase cAMP-dependent type I regulatory subunit alpha
PRKAR2A	NM_004157.2	PRKAR2	TCGGAGGAGGACGAGGACTTGGAAGTTCCAGTTCCTAGCAGATTTAATAGACGAGTATCAGTCTGTGCTGAGACCTATAACCCTGATGAGGAAGAGGAAG	protein kinase cAMP-dependent type II regulatory subunit alpha
PRKAR2B	NM_002736.2	PRKAR2	GAAAAGGAACATCGCTACCTATGAAGAACAGTTAGTTGCCCTGTTTGGAACGAACATGGATATTGTTGAACCCACTGCATGAAGCAAAAGTATGGAGCAA	protein kinase cAMP-dependent type II regulatory subunit beta
PRKCE	NM_005400.2		CAACAGCGGCCAGAGAAGGAAAAAGCTCATTGCTGGTGCCGAGTCCCCGCAGCCTGCTTCTGGAAGCTCACCATCTGAGGAAGATCGATCCAAGTCAGCA	protein kinase C epsilon
PRKCQ	NM_006257.2		GATGGACGATGATGTTGAGTGCACGATGGTAGAGAAGAGAGTTCTTTCCTTGGCCTGGGAGCATCCGTTTCTGACGCACATGTTTTGTACATTCCAGACC	protein kinase C theta
PRKDC	NM_006904.6	DNPK1,p350,DNAPK,XRCC7,DNA-PKcs,HYRC,HYRC1	GCAAGTTAGTGAAACAGCTGTCTCCGTAAATGGAGGAAATGTGGGGAAGCCTTGGAATGCCCTTCTGGTTCTGGCACATTGGAAAGCACACTCAGAAGGC	protein kinase, DNA-activated, catalytic polypeptide
PROS1	NM_000313.1	PROS	ATAGATGAATGCTCTGAGAACATGTGTGCTCAGCTTTGTGTCAATTACCCTGGAGGTTACACTTGCTATTGTGATGGGAAGAAAGGATTCAAACTTGCCC	protein S
PSEN2	NM_000447.2	AD3L,STM2,PS2,AD4	CTGCTACAAGTTCATCCATGGCTGGTTGATCATGTCTTCACTGATGCTGCTGTTCCTCTTCACCTATATCTACCTTGGGGAAGTGCTCAAGACCTACAAT	presenilin 2
PSMB8	NM_004159.4	RING10,D6S216E,PSMB5i,beta5i,LMP7	ACTCACAGAGACAGCTATTCTGGAGGCGTTGTCAATATGTACCACATGAAGGAAGATGGTTGGGTGAAAGTAGAAAGTACAGATGTCAGTGACCTGCTGC	proteasome subunit beta 8
PTEN	NM_000314.3	MMAC1,TEP1,PTEN1,BZS,MHAM	TGTGGTCTGCCAGCTAAAGGTGAAGATATATTCCTCCAATTCAGGACCCACACGACGGGAAGACAAGTTCATGTACTTTGAGTTCCCTCAGCCGTTACCT	phosphatase and tensin homolog
PTGER3	NM_000957.2	EP3	CGCATAACTGGGGCAACCTTTTCTTCGCCTCTGCCTTTGCCTTCCTGGGGCTCTTGGCGCTGACAGTCACCTTTTCCTGCAACCTGGCCACCATTAAGGC	prostaglandin E receptor 3
PTGER4	NM_000958.2	EP4	CACTACGTGGACAAGCGATTGGCGGGCCTCACGCTCTTTGCAGTCTATGCGTCCAACGTGCTCTTTTGCGCGCTGCCCAACATGGGTCTCGGTAGCTCGC	prostaglandin E receptor 4
PTGS2	NM_000963.1	COX2	GCTACAAAAGCTGGGAAGCCTTCTCTAACCTCTCCTATTATACTAGAGCCCTTCCTCCTGTGCCTGATGATTGCCCGACTCCCTTGGGTGTCAAAGGTAA	prostaglandin-endoperoxide synthase 2
PTMS	NM_002824.4	ParaT	CTTCTTTCTCCCCAGCCTTCTCATTTCCGCCTCTCCAGACACTGCGCCCTCCACCCTCACTCTGCCATTGTTCCACCTCCTGACCTGCTCCATCTGAGCT	parathymosin
PTPN6	NM_002831.5	HCP,HCPH,PTP-1C,SHP-1,SHP1	TGGTGCAGACGGAGGCGCAGTACAAGTTCATCTACGTGGCCATCGCCCAGTTCATTGAAACCACTAAGAAGAAGCTGGAGGTCCTGCAGTCGCAGAAGGG	protein tyrosine phosphatase, non-receptor type 6
PTPRC	NM_080923.2	LCA,T200,GP180,CD45	GACACGGCTGACTTCCAGATATGACCATGTATTTGTGGCTTAAACTCTTGGCATTTGGCTTTGCCTTTCTGGACACAGAAGTATTTGTGACAGGGCAAAG	protein tyrosine phosphatase, receptor type C
PTTG1	NM_004219.2	PTTG,HPTTG,EAP1,securin,TUTR1	TGTGAAGATGCCCTCTCCACCATGGGAATCCAATCTGTTGCAGTCTCCTTCAAGCATTCTGTCGACCCTGGATGTTGAATTGCCACCTGTTTGCTGTGAC	pituitary tumor-transforming 1
PTX3	NM_002852.3	TSG-14,TNFAIP5	ATATCTGGGATAGTGTTCTTAGCAATGAAGAGATAAGAGAGACCGGAGGAGCAGAGTCTTGTCACATCCGGGGGAATATTGTTGGGTGGGGAGTCACAGA	pentraxin 3
PYCARD	NM_013258.3	TMS-1,CARD5,ASC	ATGCGGAAGCTCTTCAGTTTCACACCAGCCTGGAACTGGACCTGCAAGGACTTGCTCCTCCAGGCCCTAAGGGAGTCCCAGTCCTACCTGGTGGAGGACC	PYD and CARD domain containing
RAB6B	NM_016577.3		ACATACATCAACATGAAGGTGTGACATCAGAATCATGAGCACCATGGCTGCAGTTGTGTGATCCAAGGCTAGTTGGCTTGGTAGCTGTTGGCAGCAGTTT	RAB6B, member RAS oncogene family
RAB7A	NM_004637.5	RAB7	GATTCTGGAGTCGGGAAGACATCACTCATGAACCAGTATGTGAATAAGAAATTCAGCAATCAGTACAAAGCCACAATAGGAGCTGACTTTCTGACCAAGG	RAB7A, member RAS oncogene family
RAC1	NM_006908.4	TC-25,p21-Rac1,Rac-1	CTGCATCATTTGAAAATGTCCGTGCAAAGTGGTATCCTGAGGTGCGGCACCACTGTCCCAACACTCCCATCATCCTAGTGGGAACTAAACTTGATCTTAG	Rac family small GTPase 1
RAC2	NM_002872.4	EN-7	ACGACCGTCTCCGGCCGCTCTCCTATCCACAGACGGACGTCTTCCTCATCTGCTTCTCCCTCGTCAGCCCAGCCTCTTATGAGAACGTCCGCGCCAAGTG	Rac family small GTPase 2
RAD1	NM_133377.2	HRAD1,REC1	GAGTGAGACAGTTCTTTAGGATAAAAACCTGTCATCCCATTGCAGGATTCATTTAGCCTTTCTGGCCCTTACCCACTGATGCTAGTCATTGTGACCACCC	RAD1 checkpoint DNA exonuclease
RAD17	NM_133338.1	Rad24,RAD17Sp,CCYC	GCCAGTGAATTTCTGAGTTTTGCAGATATCCTCAGTGGTGACTGGAATACACGCTCTTTACTCAGGGAATATAGCACATCTATAGCTACGAGAGGTGTGA	RAD17 checkpoint clamp loader component
RAD50	NM_005732.2	hRad50,RAD50-2	GCCAGGACCATACCGGGTCTTGATTCAGTCACATGGCATGGTTTTGTGCCATCTGTAGCTATAATGAGCATGTTTGCCTAGACAGCTTTTCTCAACTGGG	RAD50 double strand break repair protein
RAD51	NM_133487.2	HsRad51,HsT16930,BRCC5,FANCR,RAD51A,RECA	AGACCACCAGACCCAGCTCCTTTATCAAGCATCAGCCATGATGGTAGAATCTAGGTATGCACTGCTTATTGTAGACAGTGCCACCGCCCTTTACAGAACA	RAD51 recombinase
RAD51B	NM_002877.5	REC2,hREC2,R51H2,RAD51L1	CTCTGTTGCTTCTGTGGTCAGAAAGGAGTTTGATGCACAACTTCAAGGCAATCTCAAAGAAAGAAACAAGTTCTTGGCAAGAGAGGCATCCTCCTTGAAG	RAD51 paralog B
RAD51C	NM_002876.2	RAD51L2,FANCO	GCACTGGAACTTCTTGAGCAGGAGCATACCCAGGGCTTCATAATCACCTTCTGTTCAGCACTAGATGATATTCTTGGGGGTGGAGTGCCCTTAATGAAAA	RAD51 paralog C
RAD9A	NM_001243224.1	RAD9	GGCAGGCCCGCCATCTTCACCATCAAGGACTCTTTGCTGGACGGCCACTTTGTCTTGGCCACACTCTCAGACACCGACTCGCACTCCCAGGACCTGGGCT	RAD9 checkpoint clamp component A
RAG1	NM_000448.2	RNF74,MGC43321	CAGTCTACATTTGTACTCTTTGTGATGCCACCCGTCTGGAAGCCTCTCAAAATCTTGTCTTCCACTCTATAACCAGAAGCCATGCTGAGAACCTGGAACG	recombination activating 1
RALA	NM_005402.2	RAL	GTGTTTCTTGGGCAGTCTTTCTTGAAATTGAAGAGGTGAAATGGGGGTGGGGAGTGGGAGGAAAGGTGACTTCCTCTGGTGTTTATTATAAAGCTTAAAT	RAS like proto-oncogene A
RALB	NM_002881.2		GTTCTCAATCACAGAACATGAATCCTTTACAGCAACTGCCGAATTCAGGGAACAGATTCTCCGTGTGAAGGCTGAAGAAGATAAAATTCCACTGCTCGTC	RAS like proto-oncogene B
RAPGEF3	NM_001098531.2	cAMP-GEFI,EPAC,bcm910	GTGCCTCTCTCACCACTCAGAAGCCGAGTTTCCCACCTCCACGAGGACAGCCAGGTGGCGAGGATTTCCACATGCTCGGAGCAGTCCCTGAGCACCCGGA	Rap guanine nucleotide exchange factor 3
RB1CC1	NM_001083617.1	KIAA0203,Cc1,DRAGOU14,FIP200,ATG17,PPP1R131	CAGAAGTGTACCACTGCCAAACAAGAACTAGCAAATAACCTACATGTCAGACTGAAGTGGTGTTGCTTTGTAATGCTTCATGCTGATCAAGATGGAGAGA	RB1 inducible coiled-coil 1
RBFOX3	NM_001082575.1	FOX-3,NeuN,HRNBP3	TTTAGACGTGGAGATCATTTTTAACGAGCGGGGCTCCAAGGGTTTTGGGTTTGTAACTTTTGAAACTAGCTCAGATGCTGACCGAGCCCGGGAGAAGCTG	RNA binding fox-1 homolog 3
RELA	NM_021975.3	p65,NFKB3	GAAGCATTAACTTCTCTGGAAAGGGGGGAGCTGGGGAAACTCAAACTTTTCCCCTGTCCTGATGGTCAGCTCCCTTCTCTGTAGGGAACTCTGGGGTCCC	RELA proto-oncogene, NF-kB subunit
RELB	NM_006509.3	REL-B	AGCAGGGACAGATGCGCCGGATGGATCCTGTGCTTTCCGAGCCCGTCTATGACAAGAAATCCACAAACACATCAGAGCTGCGGATTTGCCGAATTAACAA	RELB proto-oncogene, NF-kB subunit
RELN	NM_005045.2	RL,PRO1598	GGCAACCCCACCTACTACGTTCCGGGACAAGAATACCATGTGACAATTTCAACAAGCACCTTTTTTGACGGCTTGCTGGTGACAGGACTATACACATCTA	reelin
RGL1	NM_001297669.1	RGL	TTGTGGAGAACCTGCTGACAGCTTTTGGGGACAATGACTTTACCTATATCAGCATCTTTCTTTCAACGTACAGAGGCTTTGCCTCCACTAAAGAAGTGCT	ral guanine nucleotide dissociation stimulator like 1
RHOA	NM_001664.2	RhoA,Rho12,RHOH12,ARH12,ARHA	GGTACTCTGGTGAGTCACCACTTCAGGGCTTTACTCCGTAACAGATTTTGTTGGCATAGCTCTGGGGTGGGCAGTTTTTTGAAAATGGGCTCAACCAGAA	ras homolog family member A
RIPK1	NM_003804.3	RIP	GATAATGTGCATAAAATCTGGGAACAGGCCAGATGTGGATGACATCACTGAGTACTGCCCAAGAGAAATTATCAGTCTCATGAAGCTCTGCTGGGAAGCG	receptor interacting serine/threonine kinase 1
RIPK2	NM_003821.5	RICK,RIP2,CARDIAK,CARD3	ATGCCCTTCTGTCCAGGGACTTGATCATGAAAGAGGACTATGAACTTGTTAGTACCAAGCCTACAAGGACCTCAAAAGTCAGACAATTACTAGACACTAC	receptor interacting serine/threonine kinase 2
RNF8	NM_003958.3	KIAA0646	CAAGAGTCTAAATGGTGTTTGGCTGAACAGAGCGCGTCTGGAACCTTTAAGGGTCTATTCCATTCATCAGGGAGACTACATCCAACTTGGAGTGCCTCTG	ring finger protein 8
RPA1	NM_002945.3	REPA1,RPA70,HSSB,RF-A,RP-A	CCTTCAATAACGAGACTTCCGTCATGCCCTGTGAGGACGACCATCATTTACCTACGGTTCAGTTTGATTTCACGGGGATTGATGACCTCGAGAACAAGTC	replication protein A1
RPL28	NM_000991.3	FLJ43307,L28	TGCGGAACTGCTCCAGTTTCCTGATCAAGAGGAATAAGCAGACCTACAGCACTGAGCCCAATAACTTGAAGGCCCGCAATTCCTTCCGCTACAACGGACT	ribosomal protein L28
RPL29	NM_000992.2	HIP,HUMRPL29,L29,RPL29P10	GCTGCAGCCCCAGCTTCAGTTCCAGCTCAGGCTCCCAAACGTACCCAGGCCCCTACAAAGGCTTCAGAGTAGATATCTCTGCCAACATGAGGACAGAAGG	ribosomal protein L29
RPL36AL	NM_001001.3	RPL36A	GCCAGGTGTCGGGCGCTGTTTCTCGTTTTCATCATATAGACAAAACAGCCCTGCTGCAAAGATGGTCAACGTACCTAAAACCCGAAGAACCTTCTGTAAG	ribosomal protein L36a like
RPL9	NM_000661.4	L9	GGTAACAGAAAGGAACTGGCTACCGTTCGGACTATTTGTAGTCATGTACAGAACATGATCAAGGGTGTTACACTGGGCTTCCGTTACAAGATGAGGTCTG	ribosomal protein L9
RPS10	NM_001014.3	MGC88819,S10	CTCTCAAGTCCCGAGGCTACGTGAAGGAACAGTTTGCCTGGAGACATTTCTACTGGTACCTTACCAATGAGGGTATCCAGTATCTCCGTGATTACCTTCA	ribosomal protein S10
RPS2	NM_002952.3	LLREP3,S2	GATAAGGAGTGGATGCCCGTCACCAAGTTGGGCCGCTTGGTCAAGGACATGAAGATCAAGTCCCTGGAGGAGATCTATCTCTTCTCCCTGCCTATTAAGG	ribosomal protein S2
RPS21	NM_001024.3	S21	CGCGGAAATGCTCCGCTAGCAATCGCATCATCGGTGCCAAGGACCACGCATCCATCCAGATGAACGTGGCCGAGGTTGACAAGGTCACAGGCAGGTTTAA	ribosomal protein S21
RPS3	NM_001005.4	FLJ26283,FLJ27450,MGC87870,S3	CCAGAACACAGAATGTTCTTGGTGAGAAGGGCCGGCGGATTCGGGAACTGACTGCTGTAGTTCAGAAGAGGTTTGGCTTTCCAGAGGGCAGTGTAGAGCT	ribosomal protein S3
RPS9	NM_001013.3	S9	AAGCAGGTGGTGAACATCCCGTCCTTCATTGTCCGCCTGGATTCCCAGAAGCACATCGACTTCTCTCTGCGCTCTCCCTACGGGGGTGGCCGCCCGGGCC	ribosomal protein S9
RRM2	NM_001034.1		AGGGGTGACCCTTTAGTGAGCTTAGCACAGCGGGATTAAACAGTCCTTTAACCAGCACAGCCAGTTAAAAGATGCAGCCTCACTGCTTCAACGCAGATTT	ribonucleotide reductase regulatory subunit M2
RSAD2	NM_080657.4	cig5,viperin,vig1	ACCTTATTCTGGATGAATATATGCGCTTTCTGAACTGTAGAAAGGGACGGAAGGACCCTTCCAAGTCCATCCTGGATGTTGGTGTAGAAGAAGCTATAAA	radical S-adenosyl methionine domain containing 2
RTN4RL1	NM_178568.2	NGRH2,NgR3,DKFZp547J144	AGGGGGAGGCAGCAAGAGTCACTTTGGGGGACCAATATTCTTAGATATTTAGAGCATCACCTTGTTTTTATATGCAACACAAGCCTGTCTGCCACCCTGG	reticulon 4 receptor like 1
S100A10	NM_002966.1	P11,42C,CLP11,ANX2LG,CAL1L	TCAAAAAGACCCTCTGGCTGTGGACAAAATAATGAAGGACCTGGACCAGTGTAGAGATGGCAAAGTGGGCTTCCAGAGCTTCTTTTCCCTAATTGCGGGC	S100 calcium binding protein A10
S100A12	NM_005621.1	p6,MRP6,CGRP,CAAF1,CAGC,ENRAGE	CAAGATGAACAGGTCGACTTTCAAGAATTCATATCCCTGGTAGCCATTGCGCTGAAGGCTGCCCATTACCACACCCACAAAGAGTAGGTAGCTCTCTGAA	S100 calcium binding protein A12
S100B	NM_006272.2	S100beta	GAGACGGCGAATGTGACTTCCAGGAATTCATGGCCTTTGTTGCCATGGTTACTACTGCCTGCCACGAGTTCTTTGAACATGAGTGAGATTAGAAAGCAGC	S100 calcium binding protein B
S1PR3	NM_005226.2	EDG-3,EDG3	CCTGCATCATGGACAAGAACGCAGCACTTCAGAATGGGATCTTCTGCAACTGATCGTCTCCATGCGCCCTGCTCTGCGGCTGTGTTCTTATTTATTGCAT	sphingosine-1-phosphate receptor 3
S1PR4	NM_003775.2	EDG6	CAAGACCAGCCGCGTCTACGGCTTCATCGGCCTCTGCTGGCTGCTGGCCGCGCTGCTGGGGATGCTGCCTTTGCTGGGCTGGAACTGCCTGTGCGCCTTT	sphingosine-1-phosphate receptor 4
S1PR5	NM_030760.3	Edg-8,EDG8	TGCCCTCGTGGAATTGACGTTCTGCTTGGGAACACAGAAAAGAACTCGGTGATGAAATAATGGAGATGATTCCAGTGACAAACGACAGAGATGGTGATGG	sphingosine-1-phosphate receptor 5
SALL1	NM_002968.2	Hsal1,ZNF794,TBS	CATGTCAGCAACCCAGCGGTCTCATCATCGTCCTCACCAGCTTTTGCAATAAGCAGTTTATTAAGTCCTGCGTCTAATCCACTTCTACCTCAGCAAGCCT	spalt like transcription factor 1
SELL	NR_029467.1	LSEL,LAM1,LAM-1,hLHRc,Leu-8,Lyam-1,PLNHR,CD62L,LYAM1,LNHR	CTAACTCCAGTGAAGTAATGGGGTCCTGCTCAAGTTGAAAGAGTCCTATTTGCACTGTAGCCTCGCCGTCTGTGAATTGGACCATCCTATTTAACTGGCT	selectin L
SERPINA3	NM_001085.4	ACT,AACT	CCCTCCTTTCTGCATTAGTGGAGACAAGGACCATTGTGCGTTTCAACAGGCCCTTCCTGATGATCATTGTCCCTACAGACACCCAGAACATCTTCTTCAT	serpin family A member 3
SERPINE1	NM_000602.4	PAI,PLANH1,PAI1	CGGAGCACGGTCAAGCAAGTGGACTTTTCAGAGGTGGAGAGAGCCAGATTCATCATCAATGACTGGGTGAAGACACACACAAAAGGTATGATCAGCAACT	serpin family E member 1
SERPINF1	NM_002615.4	EPC-1,PIG35,PEDF	GTCGGACCCTAAGGCTGTTTTACGCTATGGCTTGGATTCAGATCTCAGCTGCAAGATTGCCCAGCTGCCCTTGACCGGAAGCATGAGTATCATCTTCTTC	serpin family F member 1
SERPING1	NM_000062.2	C1IN,C1-INH,HAE1,HAE2,C1NH	GACAGAGGCGAAGGGAAGGTCGCAACAACAGTTATCTCCAAGATGCTATTCGTTGAACCCATCCTGGAGGTTTCCAGCTTGCCGACAACCAACTCAACAA	serpin family G member 1
SESN1	NM_014454.2	SEST1,PA26	CTATTTTTCTGTGGAAAACCACTGCTGGCACAAGCAGTGACTGTTTGGCAGCTTCAAGTTTAGAGCTGTGAAGACAGGCTGCCATTCACAGTATTTTGCT	sestrin 1
SESN2	NM_031459.3	SES2,DKFZp761M0212,HI95,SEST2	GCTTGTGTGTGATGTGCAGTCCCGAAGCCACACCCTCCCTTTTCCTCACTGGAATGGACAGTTCATTGCACTGACTCTGGGATCTCAGCCCTGCTCCTGG	sestrin 2
SETD1A	NM_014712.1	KIAA0339,Set1,KMT2F	GTTTAAGCTGGACGAGTTCTATATTGGACAGATTCCACTGAAGGAAGTGACTTTTGCAAGGCTGAATGACAACGTGCGGGAGACCTTCCTGAAGGATATG	SET domain containing 1A
SETD1B	NM_015048.1	KIAA1076,Set1B,KMT2G	GTCGGTGCCCAAATTCAAGATCGATGAGTTCTACGTGGGCCCGGTGCCTCCGAAGCAGGTGACATTTGCCAAGCTGAATGATAACATCCGTGAAAACTTC	SET domain containing 1B
SETD2	NM_014159.6	HYPB,HIF-1,KIAA1732,FLJ23184,KMT3A	AACAACTGAACGAGGAAGGGATGCTGTTGGCTTCAGAGATCAAACACCTGCCCCGAAGACTCCTAATAGGTCAAGAGAGAGAGACCCAGACAAGCAAACT	SET domain containing 2
SETD7	NM_001306199.1	KIAA1717,SET7,SET7/9,Set9,KMT7	GGTTCTGCACAGTCACCTACTCCTCCACAGACAGATTTGAGGGGAACTTTGTTCACGGAGAAAAGAACGGACGGGGGAAGTTCTTCTTCTTTGATGGCAG	SET domain containing lysine methyltransferase 7
SETDB1	NM_001145415.1	KG1T,KIAA0067,ESET,KMT1E,TDRD21	CGTGAAGCTATGGCTGCCTTAAGAAAGTCAGCTCAAGATGTTCAGAAGTTCATGGATGCTGTCAACAAGAAGAGCAGTTCCCAGGATCTGCATAAAGGAA	SET domain bifurcated 1
SFTPD	NM_003019.4	SP-D,COLEC7,SFTP4	AAAGTGGGCTTCCAGATGTTGCTTCTCTGAGGCAGCAGGTTGAGGCCTTACAGGGACAAGTACAGCACCTCCAGGCTGCTTTCTCTCAGTATAAGAAAGT	surfactant protein D
SH2D1A	NM_002351.4	XLP,MTCP1,DSHP,XLPD,EBVS,SAP,IMD5,LYP	GCTGTATCACGGTTACATTTATACATACCGAGTGTCCCAGACAGAAACAGGTTCTTGGAGTGCTGAGACAGCACCTGGGGTACATAAAAGATATTTCCGG	SH2 domain containing 1A
SHANK3	NM_001080420.1	SPANK-2,prosap2,KIAA1650,PSAP2	CAGCCTCACCTCACACAGCGATTATGTCATTGATGACAAAGTGGCTGTCCTGCAGAAACGGGACCACGAGGGCTTTGGTTTTGTGCTCCGGGGAGCCAAA	SH3 and multiple ankyrin repeat domains 3
SIGLEC1	NM_023068.3	SIGLEC-1,CD169,FLJ00051,FLJ00055,FLJ00073,FLJ32150,dJ1009E24.1,sialoadhesin,SN	GCCAGAATCTGTGATGACTCCAGCCTATGAATGTGAATGAGGCAGTGTTGAGTCCTGCCCGCCTCTACGAAAACAGCTCTGTGACATCTGACTTTTTATG	sialic acid binding Ig like lectin 1
SIGLEC8	NM_014442.2	SIGLEC-8,SAF2,SIGLEC8L,MGC59785	GGGTCATATTTCTTTCGGCTAGAGAGAGGAAGCATGAAATGGAGTTACAAATCACAGTTGAATTACAAAACTAAGCAGCTGTCTGTGTTTGTGACAGCCC	sialic acid binding Ig like lectin 8
SIN3A	NM_015477.1	KIAA0700,DKFZP434K2235	TTCTTCTATGGCAGATGCCAGCAAACATGGTGGTGGAACAGAATCGTTATTTTTTGATAAGGTCCGAAAGGCTCTTCGGAGTGCAGAAGCCTACGAAAAT	SIN3 transcription regulator family member A
SIRT1	NM_012238.4	SIR2L1	GGGTGTCTGTTTCATGTGGAATACCTGACTTCAGGTCAAGGGATGGTATTTATGCTCGCCTTGCTGTAGACTTCCCAGATCTTCCAGATCCTCAAGCGAT	sirtuin 1
SLAMF8	NM_020125.2	BLAME,SBBI42,CD353	AGCTGGCGACGGGAGACAACCATGGACTTTGGTATGGAACCACACAGCCTCTTCACAGACGGACAGGTGCTGAGCATTTCCCTGGGACCAGGAGACAGAG	SLAM family member 8
SLAMF9	NM_001146173.1	CD2F-10,CD84-H1,SF2001	GAGAAGCCTTCAACAGCCTTCTGCCTCCTGGCCAAGGGATTGCTCATCTTCTTGCTCTTGGTAATTCTGGCCATGGGACTCTGGGTCATCCGAGTCCAGA	SLAM family member 9
SLC10A6	NM_197965.2	SOAT	ATTACCCTTGTGTGCCTGACCATTCCTGTGGCCTTTGGTGTCTATGTGAATTACAGATGGCCAAAACAATCCAAAATCATTCTCAAGATTGGGGCCGTTG	solute carrier family 10 member 6
SLC17A6	NM_020346.2	DNPI,VGLUT2	TACGACAGTGAGAAAGATCATGAATTGTGGTGGTTTTGGCATGGAAGCCACACTGCTCCTGGTCGTTGGCTATTCTCATACTAGAGGGGTAGCAATCTCA	solute carrier family 17 member 6
SLC17A7	NM_020309.2	BNPI,VGLUT1	TCGGCTACTCGCACTCCAAGGGCGTGGCCATCTCCTTCCTGGTCCTAGCCGTGGGCTTCAGCGGCTTCGCCATCTCTGGGTTCAACGTGAACCACCTGGA	solute carrier family 17 member 7
SLC1A3	NM_004172.4	EAAT1,GLAST,EA6	TGGCCAAGAAGAAAGTGCAGAACATTACAAAGGAGGATGTTAAAAGTTACCTGTTTCGGAATGCTTTTGTGCTGCTCACAGTCACCGCTGTCATTGTGGG	solute carrier family 1 member 3
SLC2A1	NM_006516.2	DYT18,DYT9,GLUT1,GLUT,HTLVR,CSE	AGGCTCCATTAGGATTTGCCCCTTCCCATCTCTTCCTACCCAACCACTCAAATTAATCTTTCTTTACCTGAGACCAGTTGGGAGCACTGGAGTGCAGGGA	solute carrier family 2 member 1
SLC2A5	NM_003039.2	GLUT5	TGTATCTTCCAACGTGGTCCCCATGTACTTAGGGGAGCTGGCCCCTAAAAACCTGCGGGGGGCTCTCGGGGTGGTGCCCCAGCTCTTCATCACTGTTGGC	solute carrier family 2 member 5
SLC44A1	NM_001286730.1	CDw92,CTL1,CHTL1,CD92,CDW92	CCTTTGTCATTCTGGTGGAGAATGCTTTGCGAGTGGCTACCATCAACACAGTAGGAGATTTTATGTTATTCCTTGGCAAGGTGCTGATAGTCTGCAGCAC	solute carrier family 44 member 1
SLC6A1	NM_003042.3	GAT1,GABATR,GABATHG	CCCTGATCGCTCTCGGGAGCTACAACTCTTTCCACAACAATGTCTACAGGGACTCCATCATCGTCTGCTGCATCAATTCGTGCACCAGCATGTTCGCAGG	solute carrier family 6 member 1
SLCO2B1	NM_001145212.2	OATP-B,OATP2B1,SLC21A9	CTCCTCTGAGTCCTTTGCCCAAGATTGGGTGTCAAGAGCCCTGTGTTCCATTCTGGCTCCTCCACTAAATTGCTGTGTGACTTCAGGCAAGACATTGATC	solute carrier organic anion transporter family member 2B1
SLFN11	NM_001104587.1	FLJ34922	TACCGTAGATCTGAGACCTCTGTGCGTTCCATGGACTCAAGAGAGGCATTCTGTTTCCTGAAGACCAAAAGGAAGCCAAAAATCTTGGAAGAAGGACCTT	schlafen family member 11
SMARCA4	NM_001128849.1	hSNF2b,BRG1,BAF190,SNF2,SWI2,SNF2-BETA,SNF2LB,FLJ39786,SNF2L4	GCAGAAGCACCAGGAATACCTCAATAGCATTCTCCAGCATGCCAAGGATTTCAAGGAATATCACAGATCCGTCACAGGCAAAATCCAGAAGCTGACCAAG	SWI/SNF related, matrix associated, actin dependent regulator of chromatin, subfamily a, member 4
SMARCA5	NM_003601.2	hSNF2H,hISWI,ISWI	AACGAGAAAGAAAAGCCAACTATGCCGTTGATGCATATTTCAGGGAAGCTCTTCGTGTTAGTGAACCTAAAGCACCCAAGGCTCCTCGACCTCCAAAACA	SWI/SNF related, matrix associated, actin dependent regulator of chromatin, subfamily a, member 5
SMARCD1	NM_003076.4	BAF60A,Rsc6p,CRACD1	CTCAACGTATGAAGTTTTCAGAGATCCCTCAGCGGCTCCATGCCTTGCTTATGCCACCAGAACCTATCATCATTAATCATGTCATCAGTGTTGACCCGAA	SWI/SNF related, matrix associated, actin dependent regulator of chromatin, subfamily d, member 1
SMC1A	NM_006306.2	DXS423E,KIAA0178,SB1.8,Smcb,SMC1L1	TCAAGAGGATCATTCAGAGCCGAGAGAGGGAAATGAAAGACTTGAAGGAGAAGATGAACCAGGTAGAGGATGAGGTGTTTGAAGAGTTTTGTCGGGAGAT	structural maintenance of chromosomes 1A
SNCA	NM_000345.2	NACP,PD1,PARK1,PARK4	AGACAAAAGAGGGTGTTCTCTATGTAGGCTCCAAAACCAAGGAGGGAGTGGTGCATGGTGTGGCAACAGTGGCTGAGAAGACCAAAGAGCAAGTGACAAA	synuclein alpha
SOCS3	NM_003955.3	SSI-3,CIS3,SOCS-3,Cish3	GGAGGATGGAGGAGACGGGACATCTTTCACCTCAGGCTCCTGGTAGAGAAGACAGGGGATTCTACTCTGTGCCTCCTGACTATGTCTGGCTAAGAGATTC	suppressor of cytokine signaling 3
SOD2	NM_000636.2		TTTGGGGTATCTGGGCTCCAGGCAGAAGCACAGCCTCCCCGACCTGCCCTACGACTACGGCGCCCTGGAACCTCACATCAACGCGCAGATCATGCAGCTG	superoxide dismutase 2
SOX10	NM_006941.3	DOM,WS4,WS2E	GGCCGTGTCTCCCACTCAGGGGCTGAGAGTAGCTTTGAGGAGCCTCATTGGGGAGTGGGGGGTTCGAGGGACTTAGTGGAGTTCTCATCCCTTCAATGCC	SRY-box 10
SOX4	NM_003107.2		GTTCACGGTCAAACTGAAATGGATTTGCACGTTGGGGAGCTGGCGGCGGCGGCTGCTGGGCCTCCGCCTTCTTTTCTACGTGAAATCAGTGAGGTGAGAC	SRY-box 4
SOX9	NM_000346.2	SRA1,CMD1,CMPD1	CAGTGGCCAGGCCAACCTTGGCTAAATGGAGCAGCGAAATCAACGAGAAACTGGACTTTTTAAACCCTCTTCAGAGCAAGCGTGGAGGATGATGGAGAAT	SRY-box 9
SPHK1	NM_021972.2	SPHK	TTCGGGGCTGCGCCTCTTCTCTGTGCTCAGCCTGGCCTGGGGCTTCATTGCTGATGTGGACCTAGAGAGTGAGAAGTATCGGCGTCTGGGGGAGATGCGC	sphingosine kinase 1
SPIB	NM_003121.3	SPI-B	CTTTGTCATGTACAGACTCCCTGGGATCCTCATGTTTTGGGTGACAGGACCTATGGACCACTATACTCGGGGAGGCAGGGTAGCAGTTCTTCCAGAATCC	Spi-B transcription factor
SPINT1	NM_001032367.1	HAI,MANSC2	CTTTACCTATGGTGGTTGTTACGGCAACAAGAACAACTTTGAGGAAGAGCAGCAGTGCCTCGAGTCTTGTCGCGGCATCTCCAAGAAGGATGTGTTTGGC	serine peptidase inhibitor, Kunitz type 1
SPP1	NM_000582.2	BSPI,ETA-1,BNSP,OPN	CGCCTTCTGATTGGGACAGCCGTGGGAAGGACAGTTATGAAACGAGTCAGCTGGATGACCAGAGTGCTGAAACCCACAGCCACAAGCAGTCCAGATTATA	secreted phosphoprotein 1
SQSTM1	NM_003900.3	p62,p60,p62B,A170,PDB3,OSIL	GGGCCAGTTTCTCTGCCTTCTTCCAGGATCAGGGGTTAGGGTGCAAGAAGCCATTTAGGGCAGCAAAACAAGTGACATGAAGGGAGGGTCCCTGTGTGTG	sequestosome 1
SRGN	NR_036430.1	PPG,PRG,PRG1	GAGAGCTAGACTAAGTTGGTCATGATGCAGAAGCTACTCAAATGCAGTCGGCTTGTCCTGGCTCTTGCCCTCATCCTGGTTCTGGAATCCTCAGTTCAAG	serglycin
SRXN1	NM_080725.1	Npn3,SRX1,YKL086W,dJ850E9.2,C20orf139	AAGAGAGTGAGAGTAGAAGCTGAAAGACTTCTTGAGTTCTTGGCCTGGAACTGGGACTAGGACAGTGTCACTTCTGCTAAGTTCTTTTGGTCAGAGCAAA	sulfiredoxin 1
ST3GAL6	NM_006100.2	ST3GALVI,SIAT10	TATTTGGCTACTGTAAACATGGCTGGTGGAAAATCACGATTGTGGCTTGATGTGGCAAGCCGAAACCACTTGGCTCTGGAAATCTAAGTTCATACTGGTT	ST3 beta-galactoside alpha-2,3-sialyltransferase 6
ST8SIA6	NM_001004470.1	SIAT8F	TTCCATCCCAAGTACCTGAAAGATCTGGCCCTTTTCTGGAGAACTAAAGGTGTGACTGCATACCGCTTGTCCACCGGCTTGATGATCACAAGTGTTGCAG	ST8 alpha-N-acetyl-neuraminide alpha-2,8-sialyltransferase 6
STAT1	NM_139266.1	STAT91,ISGF-3	ACAGTGGTTAGAAAAGCAAGACTGGGAGCACGCTGCCAATGATGTTTCATTTGCCACCATCCGTTTTCATGACCTCCTGTCACAGCTGGATGATCAATAT	signal transducer and activator of transcription 1
STEAP4	NM_024636.2	FLJ23153,TIARP,STAMP2,SchLAH,TNFAIP9	ACTGGTTGCAAAGGTACACAGAACACACGCTCCTTCAACTTATCTTTGATAAACCCAAGCAAGGATACAAAAAGTTGGACGACATTGAGTAGAGTCATGG	STEAP4 metalloreductase
STMN1	NM_203401.1	SMN,OP18,PR22,PP19,PP17,Lag,FLJ32206,LAP18,C1orf215	CCTCCAAAGAAGAAGGATCTTTCCCTGGAGGAAATTCAGAAGAAATTAGAAGCTGCAGAAGAAAGACGCAAGTCCCATGAAGCTGAGGTCTTGAAGCAGC	stathmin 1
STX18	NM_016930.2	Ufe1	CCTGTTCAGAAGCAATTCAGCAACTACGAACAGAAGCTCACAAGGAGATACATTCCCAGCAAGTGAAGGAGCACAGGACCGCTGTTTTGGATTTCATTGA	syntaxin 18
SUMO1	NM_003352.4	PIC1,GMP1,SMT3C,SUMO-1,SMT3H3,OFC10,UBL1	CTGTACAGTGATGATGTTAATGACTTTGAAGCACTGAAAGTTACTGAAGTGCCTTCTGAATCAAGGATTTAATTAAGGCCACAATACCTTTTTAATACTC	small ubiquitin-like modifier 1
SUV39H1	NM_003173.2	KMT1A,SUV39H	TCTCCTGCCCTGCCCTCGGTATCTCTAAGAGGAACCTCTATGACTTTGAAGTCGAGTACCTGTGCGATTACAAGAAGATCCGCGAACAGGAATATTACCT	suppressor of variegation 3-9 homolog 1
SUV39H2	NM_024670.3	FLJ23414,KMT1B	ACCAGGATGGTTTTTTGGAGTACCAAGCAAGGGGAATGGAGCACTTTAAGGGCGCCTGTTAGTAACATGAATTGGAAATCTGTGTCGAGTACCTCTGATC	suppressor of variegation 3-9 homolog 2
SUZ12	NM_015355.2	JJAZ1,KIAA0160,CHET9	TTGCAGTTCACTCTTCGTTGGACAGGAGAGACCAATGATAAATCTACGGCTCCTATTGCCAAACCTCTTGCCACTAGAAATTCAGAGAGTCTCCATCAGG	SUZ12 polycomb repressive complex 2 subunit
SYK	NM_003177.5		TCCTACGCCCTGTGCCTGCTGCACGAAGGGAAGGTGCTGCACTATCGCATCGACAAAGACAAGACAGGGAAGCTCTCCATCCCCGAGGGAAAGAAGTTCG	spleen associated tyrosine kinase
SYN2	NM_003178.5	SYNII,SYNIIa,SYNIIb	GGACATCTGTGCTGTCAAAGCTGTACATGGCAAAGATGGGAAAGACTACATTTTTGAGGTCATGGACTGTAGCATGCCACTGATTGGGGAACATCAGGTG	synapsin II
SYP	NM_003179.2	MRX96	TAGTGCCTGTGATCGTGTGTTGCCATTTTGTCTGGCTGTGGCCCCTCCTTCTCCCCTCCAGACCCCTACCCTTTCCCAAACCCTTCGGTATTGTTCAAAG	synaptophysin
TARBP2	NM_134324.2	Trbp	CTGGACTCATGGATGTGCACCCTTTGCTCCCTGCTCTTTCTGCCTCTGGGCTCATGTATCTGCGCAGCTCTGGTACCCTCTGTGGGTGCCATCTCTACCT	TARBP2, RISC loading complex RNA binding subunit
TBC1D4	NM_014832.2	KIAA0603,AS160,DKFZp779C0666	GCAGTTTCTGGCTTTACAGTACCGACTCAGACACAGATTGCCTAATAAACAACAGCCTCCTGACATATCCTATAAGGAACTTTTGAAGCAGCTCACTGCT	TBC1 domain family member 4
TBR1	NM_006593.2		GCCGTCTGCAGCGAATAAGTGCAGGTCTCCGAGCGTGATTTTAACCTTTTTTGCACAGCAGTCTCTGCAATTAGCTCACCGACCTTCAACTTTGCTGTAA	T-box, brain 1
TBX21	NM_013351.1	TBLYM,T-bet	ACACAGGAGCGCACTGGATGCGCCAGGAAGTTTCATTTGGGAAACTAAAGCTCACAAACAACAAGGGGGCGTCCAACAATGTGACCCAGATGATTGTGCT	T-box 21
TCIRG1	NM_006053.2	TIRC7,OC-116,OC116,ATP6N1C,Atp6i,a3,ATP6V0A3	GCTTCCTCAACTCCTTCAAGATGAAGATGTCCGTCATCCTGGGCGTCGTGCACATGGCCTTTGGGGTGGTCCTCGGAGTCTTCAACCACGTGCACTTTGG	T-cell immune regulator 1, ATPase H+ transporting V0 subunit a3
TCL1A	NR_049726.1	TCL1	CCCACCCAGATAGGCCCAAGCCTGCTGCCTATCATGTGGCAGCTCTACCCTGATGGACGATACCGATCCTCAGACTCCAGTTTCTGGCGCTTAGTGTACC	T-cell leukemia/lymphoma 1A
TET1	NM_030625.2	LCX,KIAA1676,bA119F7.1,CXXC6	AATGCCAATCAGAAAGCCCATCCTTTGACCCAGCCCTCCTCTCCACCTAACCAGTGTGCTAACGTGATGGCAGGCGATGACCAAATACGGTTTCAGCAGG	tet methylcytosine dioxygenase 1
TFG	NM_001007565.1	TF6,FLJ36137,SPG57	CAGTACCAGGCGAGCAATTATCCTGCACAAACTTACACTGCCCAAACTTCTCAGCCTACTAATTATACTGTGGCTCCTGCCTCTCAACCTGGAATGGCTC	TRK-fused gene
TGFA	NM_001099691.1		CCTACTTGGCCTGTAATCACCTGTGCAGCCTTTTGTGGGCCTTCAAAACTCTGTCAAGAACTCCGTCTGCTTGGGGTTATTCAGTGTGACCTAGAGAAGA	transforming growth factor alpha
TGFB1	NM_000660.3	CED,TGFbeta,TGFB,DPD1	TATATGTTCTTCAACACATCAGAGCTCCGAGAAGCGGTACCTGAACCCGTGTTGCTCTCCCGGGCAGAGCTGCGTCTGCTGAGGCTCAAGTTAAAAGTGG	transforming growth factor beta 1
TGFBR1	NM_004612.2	ALK-5,ACVRLK4,ALK5,MSSE,ESS1	GAATCCTTCAAACGTGCTGACATCTATGCAATGGGCTTAGTATTCTGGGAAATTGCTCGACGATGTTCCATTGGTGGAATTCATGAAGATTACCAACTGC	transforming growth factor beta receptor 1
TGM1	NM_000359.2	TGASE,TGK,LI,LI1,ICR2	CGCCTTTCATTTTTGCTGAGGTGAATAGTGACAAGGTGTACTGGCAGCGGCAGGATGATGGCAGCTTCAAGATTGTTTATGTGGAGGAGAAGGCCATCGG	transglutaminase 1
TGM2	NM_004613.2	TGC	AGGGCTTTATCTACCAGGGCTCGGCCAAGTTCATCAAGAACATACCTTGGAATTTTGGGCAGTTTGAAGATGGGATCCTAGACATCTGCCTGATCCTTCT	transglutaminase 2
TIE1	NM_005424.2	JTK14,TIE	CATCGGGGAGGGGAACTTCGGCCAGGTCATCCGGGCCATGATCAAGAAGGACGGGCTGAAGATGAACGCAGCCATCAAAATGCTGAAAGAGTATGCCTCT	tyrosine kinase with immunoglobulin like and EGF like domains 1
TIMELESS	NM_003920.2	hTIM,TIM,TIM1	AGAACTGTTACAACCGGCTCATGGGATCAGTAAAGGATCACCTGCTTCGGGAGAAAGCTCAGCAGCATGATGAGACCTATTATATGTGGGCCTTGGCTTT	timeless circadian regulator
TIMP1	NM_003254.2	EPO,TIMP,CLGI	CGTGGGGACACCAGAAGTCAACCAGACCACCTTATACCAGCGTTATGAGATCAAGATGACCAAGATGTATAAAGGGTTCCAAGCCTTAGGGGATGCCGCT	TIMP metallopeptidase inhibitor 1
TLE3	NM_001105192.1	ESG,ESG3,KIAA1547,HsT18976,GRG3	GTGCACACTTAGTTATTGTTGTGAGCAATGGAAGTTCAAAGGAACTCCCTCTCCAGCTCTTCTGAATCTTGGGACACAGCCTAAAAAGGACAAAAAGTTA	transducin like enhancer of split 3
TLR2	NM_003264.3	TIL4,CD282	CAATGATGCTGCCATTCTCATTCTTCTGGAGCCCATTGAGAAAAAAGCCATTCCCCAGCGCTTCTGCAAGCTGCGGAAGATAATGAACACCAAGACCTAC	toll like receptor 2
TLR4	NM_138554.2	hToll,CD284,TLR-4,ARMD10	ACTCAGAAAAGCCCTGCTGGATGGTAAATCATGGAATCCAGAAGGAACAGTGGGTACAGGATGCAATTGGCAGGAAGCAACATCTATCTGAAGAGGAAAA	toll like receptor 4
TLR7	NM_016562.3		TGTGGGCACCACACAGGTGGTTGCTGCTTCAGTGCTTCCTGCTCTTTTTCCTTGGGCCTGCTTCTGGGTTCCATAGGGAAACAGTAAGAAAGAAAGACAC	toll like receptor 7
TM4SF1	NM_014220.2	L6,M3S1	AATCGCAGTATTTAAGAGGTAGCAGGAATGGGCTGAGAGTGGTGTTTGCTTTCTCCACCAGAAGGGCACACTTTCATCTAATTTGGGGTATCACTGAGCT	transmembrane 4 L six family member 1
TMC7	NM_001324265.1	FLJ21240	ACCTCAGCAGCCATTCTCTTCGAAATTATGCACTGAACATCTCTGAGAAGCGGAGACTAAGGGACATTCAAGAGACACAAATGAAGTATCTCTCCGAATG	transmembrane channel like 7
TMCC3	NM_020698.2	KIAA1145	ACCTGTCTCTTAACATCTCACTGAACATAAGTCCTGAGGTATTAGGACGACCATACTGCCTCTGAGCTGAAAACATTCAAAAGTTCACATCCCTGTTTGG	transmembrane and coiled-coil domain family 3
TMEM100	NM_018286.2	FLJ10970,FLJ37856	AGCCAAGAGACGGGAGAGTCAAACAGCTCTCGTGGCAAATCAGAGAAGCTTGTTTGCTTGAGACTGAATACGACCAAATGGGCCATTGGGCCTGGAAAAC	transmembrane protein 100
TMEM119	NM_181724.2		GTCACAGGTCATTTGTGGGGCAAACATCACTGCTTTTCCATCAAGGGAGCAAAGAATAAGTGGGAGTTTTGGAAGAGTTTGGATGAGAGACGCCAAGGTG	transmembrane protein 119
TMEM144	NM_018342.4	FLJ11155	TTAATAACAGAGCATGTGATCAACACAACCCAAGACCCCTGTTCCTGGGTGGATAAACTTTCTACAGTACACCACCGCATAGTGGGCTGCAGTCTTGCAG	transmembrane protein 144
TMEM173	NM_198282.1	FLJ38577,NET23,ERIS,MPYS,STING,MITA	CTGGCATGGTCATATTACATCGGATATCTGCGGCTGATCCTGCCAGAGCTCCAGGCCCGGATTCGAACTTACAATCAGCATTACAACAACCTGCTACGGG	transmembrane protein 173
TMEM204	NM_024600.4	FLJ20898,CLP24,C16orf30	GCTGGACAATGACTACGTGGAGTCACCATGCTGAGTCGCCCTTCTCAGCGCTCCATCAACGCACACCTGCTATCGTGGAACAGCCTAGAAACCAAGGGAC	transmembrane protein 204
TMEM206	NM_018252.2	FLJ10874,C1orf75	GCGTTGTTTAGAGAACTGTCCACATCAATGGGAGCTGTCATCACTTCCACTTTGTAAACGGAGCTATCAACAATCCTGTACTCACTTGAAGAAATGGGGC	transmembrane protein 206
TMEM37	NM_183240.2	PR1,PR	GTGTCTTTCGTCCTCTCCTCCGGCGGGCTCCTGGGTTTTGTGATCCTCCTCAGGAACCAAGTCACACTCATCGGCTTCACCCTAATGTTTTGGTGCGAAT	transmembrane protein 37
TMEM64	NM_001008495.3	DKFZp762C1112	AATGCTTGAGAAAGTTGCTAGGTGTGTGCCACATTGGTGCAGGTAAATCCATGCTGTTCACAGCCAAGCAGCATTTGCAGAGAAAAGGAGAGTTTTACAT	transmembrane protein 64
TMEM88B	NM_001146685.1		ACTCGAGGGTCCACCCCGCTCCGGGTCCCCGGTGCCGCGCGCTGTTCTCAGACCGCGGCTCCGCGGCGCTCATCGTGTTCGGGCTTCTCTCGCTGCCGCC	transmembrane protein 88B
TNF	NM_000594.2	TNFSF2,DIF,TNF-alpha,TNFA	AGCAACAAGACCACCACTTCGAAACCTGGGATTCAGGAATGTGTGGCCTGCACAGTGAAGTGCTGGCAACCACTAAGAATTCAAACTGGGGCCTCCAGAA	tumor necrosis factor
TNFRSF10B	NM_003842.3	DR5,KILLER,TRICK2A,TRAIL-R2,TRICKB,CD262	GCATCTCCTGCAAATATGGACAGGACTATAGCACTCACTGGAATGACCTCCTTTTCTGCTTGCGCTGCACCAGGTGTGATTCAGGTGAAGTGGAGCTAAG	TNF receptor superfamily member 10b
TNFRSF11B	NM_002546.2	OCIF,TR1,OPG	CCTCTGTGAAAACAGCGTGCAGCGGCACATTGGACATGCTAACCTCACCTTCGAGCAGCTTCGTAGCTTGATGGAAAGCTTACCGGGAAAGAAAGTGGGA	TNF receptor superfamily member 11b
TNFRSF12A	NM_016639.1	FN14,TweakR,CD266	GCCCAGGGTTCAGGGGAACCTTCCAAGGTGTCTGGTTGCCCTGCCTCTGGCTCCAGAACAGAAAGGGAGCCTCACGCTGGCTCACACAAAACAGCTGACA	TNF receptor superfamily member 12A
TNFRSF13C	NM_052945.3	BAFFR,CD268	TCAGACCTCACCATCTTTGACAGCCCTTGAAGGTGGTAGCCCAGCTCCTGTTCCTGTGCCTTCAAAAGGCTGGGGCACTATGAGTAAAAGACCGCTTTTA	TNF receptor superfamily member 13C
TNFRSF17	NM_001192.2	BCM,CD269,TNFRSF13A,BCMA	TCTGACCATTGCTTTCCACTCCCAGCTATGGAGGAAGGCGCAACCATTCTTGTCACCACGAAAACGAATGACTATTGCAAGAGCCTGCCAGCTGCTTTGA	TNF receptor superfamily member 17
TNFRSF1A	NM_001065.2	TNF-R,TNFAR,TNFR60,TNF-R-I,CD120a,TNF-R55,TNFR1	ACGGACTGCAGGGAGTGTGAGAGCGGCTCCTTCACCGCTTCAGAAAACCACCTCAGACACTGCCTCAGCTGCTCCAAATGCCGAAAGGAAATGGGTCAGG	TNF receptor superfamily member 1A
TNFRSF1B	NM_001066.2	TNFBR,TNFR80,TNF-R75,TNF-R-II,p75,CD120b,TNFR2	CCCAGCTGAAGGGAGCACTGGCGACTTCGCTCTTCCAGTTGGACTGATTGTGGGTGTGACAGCCTTGGGTCTACTAATAATAGGAGTGGTGAACTGTGTC	TNF receptor superfamily member 1B
TNFRSF25	NM_001039664.1	DR3,TRAMP,WSL-1,LARD,WSL-LR,DDR3,TR3,APO-3,TNFRSF12	GCCCGGGCCCAGGGCGGCACTCGTAGCCCCAGGTGTGACTGTGCCGGTGACTTCCACAAGAAGATTGGTCTGTTTTGTTGCAGAGGCTGCCCAGCGGGGC	TNF receptor superfamily member 25
TNFRSF4	NM_003327.3	ACT35,OX40,CD134,TXGP1L	CAACTCTGCACCGTTCTAGGTGCCGATGGCTGCCTCCGGCTCTCTGCTTACGTATGCCATGCATACCTCCTGCCCCGCGGGACCACAATAAAAACCTTGG	TNF receptor superfamily member 4
TNFSF10	NM_003810.2	TRAIL,Apo-2L,TL2,CD253	GGGGGGACCCAGCCTGGGACAGACCTGCGTGCTGATCGTGATCTTCACAGTGCTCCTGCAGTCTCTCTGTGTGGCTGTAACTTACGTGTACTTTACCAAC	TNF superfamily member 10
TNFSF12	NM_003809.2	TWEAK,DR3LG,APO3L	CCTCACCTACTTCGGACTCTTCCAGGTTCACTGAGGGGCCCTGGTCTCCCCGCAGTCGTCCCAGGCTGCCGGCTCCCCTCGACAGCTCTCTGGGCACCCG	TNF superfamily member 12
TNFSF13B	NM_001145645.2	BAFF,THANK,BLYS,TALL-1,TALL1,CD257,TNFSF20	CCCAACCTTCAAAGTTCAAGTAGTGATATGGATGACTCCACAGAAAGGGAGCAGTCACGCCTTACTTCTTGCCTTAAGAAAAGAGAAGAAATGAAACTGA	TNF superfamily member 13b
TNFSF4	NM_003326.2	OX-40L,gp34,CD252,TXGP1	GAAGGTCAGGTCTGTCAACTCCTTGATGGTGGCCTCTCTGACTTACAAAGACAAAGTCTACTTGAATGTGACCACTGACAATACCTCCCTGGATGACTTC	TNF superfamily member 4
TNFSF8	NM_001244.3	CD153,CD30LG	CCCTCAAAGGAGGAAATTGCTCAGAAGACCTCTTATGTATCCTGAAAAGGGCTCCATTCAAGAAGTCATGGGCCTACCTCCAAGTGGCAAAGCATCTAAA	TNF superfamily member 8
TOP2A	NM_001067.3	TOP2	TTTAACCAAGGAAAAGAAAGATGAACTCTGCAGGCTAAGAAATGAAAAAGAACAAGAGCTGGACACATTAAAAAGAAAGAGTCCATCAGATTTGTGGAAA	DNA topoisomerase II alpha
TOPBP1	NM_007027.3	KIAA0259,TOP2BP1	CATCTATCAAGGGCGGCCAAATGACACTAATCGGGAGTATAAATCTGTAAAAGAAAGAGGAGTACACATTGTTTCCGAGCACTGGCTTTTAGATTGTGCC	DNA topoisomerase II binding protein 1
TP53	NM_000546.2	p53,LFS1	GGGGAGCAGGGCTCACTCCAGCCACCTGAAGTCCAAAAAGGGTCAGTCTACCTCCCGCCATAAAAAACTCATGTTCAAGACAGAAGGGCCTGACTCAGAC	tumor protein p53
TP53BP2	NM_001031685.2	PPP1R13A,ASPP2,53BP2	CCTGATTGGAGTCCTTCAAATGCAGATCTTTTCCCAAGCCAAGGCTCTGCTTCTGTACCTCAAAGCACTGGGAATGCTCTGGATCAAGTTGATGATGGAG	tumor protein p53 binding protein 2
TP73	NM_005427.2	P73	GTCCTTCCAAAGGAAAGGATCCTCTTTGCTGATGGACTGCCAAAAAGTATTTTGCGACATCTTTTGGTTCTGGATAGTAGTGAGCAGCCAAGTGACTGTG	tumor protein p73
TPD52	NM_005079.2	D52,hD52,N8L	AAGCACACTGTATGTTCAGTAGGTTGAACTATGAACACTGTCATCAATGTTCAGTTCAAAAGCCTGAAAGTTTAGATCTAGAAGCTGGTAAAAATGACAA	tumor protein D52
TPSB2	NM_024164.5		GAGCGCCTCCCACCGCCATTTCCTCTGAAGCAGGTGAAGGTCCCCATAATGGAAAACCACATTTGTGACGCAAAATACCACCTTGGCGCCTACACGGGAG	tryptase beta 2 (gene/pseudogene)	TPSAB1 (NM_003294)
TRADD	NM_003789.2	Hs.89862	TGTTCCAGGGTCAGCCTGTAGTGAATCGGCCGCTGAGCCTGAAGGACCAACAGACGTTCGCGCGCTCTGTGGGTCTCAAATGGCGCAAGGTGGGGCGCTC	TNFRSF1A associated via death domain
TRAF1	NM_005658.3	EBI6	CGAGTGATGGGTCTAGGCCCTGAAACTGATGTCCTAGCAATAACCTCTTGATCCCTACTCACCGAGTGTTGAGCCCAAGGGGGGATTTGTAGAACAAGCC	TNF receptor associated factor 1
TRAF2	NM_021138.3	TRAP3	GTGGCCCTTCAACCAGAAGGTGACCTTAATGCTGCTCGACCAGAATAACCGGGAGCACGTGATTGACGCCTTCAGGCCCGACGTGACTTCATCCTCTTTT	TNF receptor associated factor 2
TRAF3	NM_145725.2	CAP-1,CD40bp,CRAF1,LAP1	GTTGTGCAGAGCAGTTAATGCTGGGACATCTGCTGGTGCATTTAAAAAATGATTGCCATTTTGAAGAACTTCCATGTGTGCGTCCTGACTGCAAAGAAAA	TNF receptor associated factor 3
TRAF6	NM_145803.2	RNF85	TTGCAAAACGTGAGATTCTTTCTCTGATGGTGAAATGTCCAAATGAAGGTTGTTTGCACAAGATGGAACTGAGACATCTTGAGGATCATCAAGCACATTG	TNF receptor associated factor 6
TRAT1	NM_016388.2	HSPC062,TRIM,TCRIM	ACAGAGGACACAGAAGGACTTGGCAGCAGGGTGATGACCTGATCATTTGTTGATGGGATGGTGGCTTACCTCTTATTCACAGCTTACACTTATGCATGCC	T-cell receptor associated transmembrane adaptor 1
TREM1	NM_001242589.1	TREM-1,CD354	GTTTACTGCGCGTCCGAATGGTCAACCTTCAAGTGGAAGATTCTGGACTGTATCAGTGTGTGATCTACCAGCCTCCCAAGGAGCCTCACATGCTGTTCGA	triggering receptor expressed on myeloid cells 1
TREM2	NM_018965.3	TREM-2,Trem2a,Trem2b,Trem2c	GGCCACCAGGACTCCTTGTTCTGCTCTGGCAAGAGACTACTCTGCCTGAACACTGCTTCTCCTGGACCCTGGAAGCAGGGACTGGTTGAGGGAGTGGGGA	triggering receptor expressed on myeloid cells 2
TRIM47	NM_033452.2	GOA,RNF100	CGAACCTCTTGGAGAGTGAAGCTCCCAGGGACTATTTCCTCAAGTTTGCCTATATTGTGGATTTGGACAGCGACACAGCAGACAAGTTCCTGCAGCTGTT	tripartite motif containing 47
TRPA1	NM_007332.2	ANKTM1	GACCCAGTGGAGAAGGGAAGGTGCACAGCCATTCATTTTGCTGCCACCCAGGGAGCCACTGAGATTGTTAAACTGATGATATCGTCCTATTCTGGTAGCG	transient receptor potential cation channel subfamily A member 1
TRPM4	NM_001195227.1	FLJ20041	CATTTCCGGGTTTACCTTTCTAAGGAAGCCGAGCGGAAGCTGCTAACGTGGGAATCGGTGCATAAGGAGAACTTTCTGCTGGCACGCGCTAGGGACAAGC	transient receptor potential cation channel subfamily M member 4
TSPAN18	NM_130783.4	TSPAN	AAGAATCCCGAAGGCATCGAGGCCATTTCTGCTGCAACAAGGTTTCCTGTCTCTTCACTGTCCGCACATTTCTTAGTATTCCCTCCAGGCTTGGGCAGGG	tetraspanin 18
TTR	NM_000371.3	HsT2651,CTS,PALB,CTS1	CCTACGGGCACCGGTGAATCCAAGTGTCCTCTGATGGTCAAAGTTCTAGATGCTGTCCGAGGCAGTCCTGCCATCAATGTGGCCGTGCATGTGTTCAGAA	transthyretin
TUBB3	NM_006086.2	beta-4,CFEOM3,CFEOM3A,FEOM3	GCCGCCCTCCTGCAGTATTTATGGCCTCGTCCTCCCCACCTAGGCCACGTGTGAGCTGCTCCTGTCTCTGTCTTATTGCAGCTCCAGGCCTGACGTTTTA	tubulin beta 3 class III
TUBB4A	NM_006087.2	beta-5,TUBB4,DYT4	CCCCTTGAGCTCTTCCAACCTTGACATTCCCAGGAGGAGCCCCGCTTCACCCCTTCTGACTCTGGAAACCGCACCTTTAACTTTGCAGACCTTCCTTCAC	tubulin beta 4A class IVa
TXNRD1	NM_001093771.1	TXNR,GRIM-12,Trxr1	AGTGATGATCTTTTCTCCTTGCCTTACTGCCCGGGTAAGACCCTGGTTGTTGGAGCATCCTATGTCGCTTTGGAGTGCGCTGGATTTCTTGCTGGTATTG	thioredoxin reductase 1
TYROBP	NM_003332.3	DAP12,PLO-SL,KARAP,PLOSL	TCCAGGGTCAGAGGTCGGATGTCTACAGCGACCTCAACACACAGAGGCCGTATTACAAATGAGCCCGAATCATGACAGTCAGCAACATGATACCTGGATC	TYRO protein tyrosine kinase binding protein
UGT8	NM_001128174.1	CGT	TAGGGGTCAGCTTTCTGGTTCTTCCCAAATATGAAAGGATAATGCAGAAGTACAACCTGCTGCCGGAGAAGTCCATGTATGATTTGGTTCATGGGTCCAG	UDP glycosyltransferase 8
ULK1	NM_003565.1	ATG1,ATG1A	CCTGAAGGAACTGAAACATGAAAACATCGTGGCCCTGTACGACTTCCAGGAAATGGCTAATTCTGTCTACCTGGTTATGGAGTACTGCAACGGTGGGGAC	unc-51 like autophagy activating kinase 1
UNG	NM_003362.3	UDG,UNG1,UNG2,HIGM4,DGU	TTGACCAAATGTCTTTCTCTGCAACATGGCTTCGGCCTAAAATATGCAGAAGACAGATGAGGTCAAATACTCAGTTGGCTCTCTTTATCTCCCTTGCCTT	uracil DNA glycosylase
UTY	NM_007125.3	KDM6AL,KDM6C	GTTGTTCCATCCCAGAGACTACCCTTTTCTCCATAGACGTGACCATCAACCAACCAGCGGTCAGAATCAGTCAGCCTCTGTCATGTTCCTAGGTCCTTGG	ubiquitously transcribed tetratricopeptide repeat containing, Y-linked
VAMP7	NM_005638.5	VAMP-7,TI-VAMP,SYBL1	AGGTTCCAGACTACTTACGGTTCAAGAGCACAGACAGCACTTCCATATGCCATGAATAGCGAGTTCTCAAGTGTCTTAGCTGCACAGCTGAAGCATCACT	vesicle associated membrane protein 7
VAV1	NM_005428.2	VAV	CCCTGCAACGGTTCCTGAAACCTCAAGACATTGAGATCATCTTTATCAACATTGAGGACCTGCTTCGTGTTCATACTCACTTCCTAAAGGAGATGAAGGA	vav guanine nucleotide exchange factor 1
VEGFA	NM_001025366.1	VEGF-A,VPF,VEGF	GAGTCCAACATCACCATGCAGATTATGCGGATCAAACCTCACCAAGGCCAGCACATAGGAGAGATGAGCTTCCTACAGCACAACAAATGTGAATGCAGAC	vascular endothelial growth factor A
VIM	NM_003380.2		GAGGAGATGCTTCAGAGAGAGGAAGCCGAAAACACCCTGCAATCTTTCAGACAGGATGTTGACAATGCGTCTCTGGCACGTCTTGACCTTGAACGCAAAG	vimentin
VPS4A	NM_013245.2	VPS4,VPS4-1,FLJ22197,SKD2,SKD1,SKD1A	CAAGCTCTGCCTCAAAGACCGAGTGACATAAGCCATTCCCACCCTCCTAGGTTCACATCCAGGGCTGTGTCTTCCTTGGGGGAGGAGATGGTGTCGTTTA	vacuolar protein sorting 4 homolog A
VPS4B	NM_004869.3	VPS4-2,SKD1B,SKD1	GTTATAGAACGACCAAATGTGAAATGGAGTGACGTTGCTGGACTTGAAGGAGCCAAAGAAGCACTGAAAGAGGCTGTGATACTGCCTATTAAATTTCCTC	vacuolar protein sorting 4 homolog B
WAS	NM_000377.2	WASP,WASPA,IMD2,THC	GGCCGAGGAGCACCAGCGGTTCAGCAGAACATACCCTCCACCCTCCTCCAGGACCACGAGAACCAGCGACTCTTTGAGATGCTTGGACGAAAATGCTTGA	Wiskott-Aldrich syndrome
WDR5	NM_017588.2	SWD3,CFAP89	CGGTCATCGCACATGACTCTCCCGTTTGTCTCAGTGTCCCTGCAACAAGCAGCACCGCAGACTGTAATAAAAGGTGGGGTTTTGTGAATGGTTGTGGCAA	WD repeat domain 5
XCL1	NM_002995.2	LPTN,ATAC,SCM-1a,SCM-1,LTN,SCYC1	CCTCACTACCCAGCGACTGCCGGTTAGCAGAATCAAGACCTACACCATCACGGAAGGCTCCTTGAGAGCAGTAATTTTTATTACCAAACGTGGCCTAAAA	X-C motif chemokine ligand 1	XCL2 (NM_003175)
XIAP	NM_001167.3	hILP,API3,BIRC4	GAGCAACTATAAATCACTTGAGGTTCTGGTTGCAGATCTAGTGAATGCTCAGAAAGACAGTATGCAAGATGAGTCAAGTCAGACTTCATTACAGAAAGAG	X-linked inhibitor of apoptosis
XRCC6	NM_001469.3	D22S731,D22S671,KU70,ML8,G22P1	GACTTGATGCACCTGAAGAAACCTGGGGGCTTTGACATATCCTTGTTCTACAGAGATATCATCAGCATAGCAGAGGATGAGGACCTCAGGGTTCACTTTG	X-ray repair cross complementing 6
ZBP1	NM_001160419.2	dJ718J7.3,DLM1,DLM-1,DAI,C20orf183	ATGAGGACAGCAAAAGATGTGAACCGAGACTTGTACAGGATGAAGAGCAGGCACCTTCTGGACATGGATGAGCAGTCCAAAGCATGGACGATTTACCGCC	Z-DNA binding protein 1
ZNF367	NM_153695.2	FLJ33970	GGCCCAGAGCAGATACTGTCCGCGATTTAATAAATGAAGGAGAGCATTCATCCAGCAGAATCCGTTGTAACATCTGTAATAGGGTGTTTCCACGGGAGAA	zinc finger protein 367
Internal Reference Genes
AARS	NM_001605.2	CMT2N,AlaRS	GGGCCTGGAACGACTGGTATCTGTGCTGCAGAATAAGATGTCCAACTATGACACTGACCTTTTTGTCCCTTACTTTGAAGCCATTCAGAAGGGCACAGGT	alanyl-tRNA synthetase
ASB7	NM_024708.3		ACCACAATGCCAACATCGACATTCAGAATGGTTTCCTGTTGCGATACGCCGTGATCAAAAGCAATCACTCTTATTGCCGAATGTTCCTTCAGAGAGGGGC	ankyrin repeat and SOCS box containing 7
CCDC127	NM_145265.2	FLJ25701	TTTTCAACAGGATCTGGAAGCCAAGTACCACGCCATGATCTCAGAAAATCGGCGTGCTGTCGCTCAGTTGTCCTTGGAACTCGAAAAGGAACAAAACAGA	coiled-coil domain containing 127
CNOT10	NM_001256741.1	FLJ12890,FLJ13165	TGCTGCAGAAGCCCTCATCTCTCTCGACAGAATATCTGATGCCATTACTCACTTGAACCCGGAGAATGTCACTGATGTCTCCTTAGGGATCTCTTCAAAT	CCR4-NOT transcription complex subunit 10
CSNK2A2	NM_001896.2	CSNK2A1,CK2alpha'	GGGCAGCCCACCACCGTATATCAAACCTCACTTCCGAATGTAAAAGGCTCACTTGCCTTTGGCTTCCTGTTGACTTCTTCCCGACCCAGAAAGCATGGGG	casein kinase 2 alpha 2
FAM104A	NM_032837.2	FLJ14775	AGATTTGAAGAGGACACGGAACAGCATGAGCCTTTGTGACAAAACTAGAATTTGGAAATGAGGACTGTCTTGGGAAAAGGGTAGACACAGGCACTTCTCT	family with sequence similarity 104 member A
GUSB	NM_000181.3		CCGATTTCATGACTGAACAGTCACCGACGAGAGTGCTGGGGAATAAAAAGGGGATCTTCACTCGGCAGAGACAACCAAAAAGTGCAGCGTTCCTTTTGCG	glucuronidase beta
LARS	NM_020117.9	HSPC192,FLJ10595,FLJ21788,LARS1,LEUS,RNTLS	AACCCCTGCAGAAGCCCTCACATTGCACCATCTATGTGGCAAAGAACTATCCACCTTGGCAACATACCACCCTGTCTGTTCTACGTAAACACTTTGAGGC	leucyl-tRNA synthetase
MTO1	NM_133645.2		ATAGCCGGAATCAACGCCAGTCTTCGGGTCAGTCGCAAGCCTCCCTTTGTGGTTAGCCGAACAGAAGGTTACATAGGAGTCTTGATTGATGACCTCACTA	mitochondrial tRNA translation optimization 1
SUPT7L	NM_014860.2	STAF65gamma,KIAA0764,SPT7L,STAF65	CCTTAAGTTTACCAAGTTGCTGCGTTTTGCTGTGGACCGGGAGGCCCGGCTGGGACAGACTCCTTTTCCTGATGTGATGGAGCAGGTATTCCATGAAGTG	SPT7 like, STAGA complex gamma subunit
TADA2B	NM_152293.2	MGC21874	ATTGGATCATGGGGGAAGCAAATGTGTGTATTTTAAGTGAGTTCCTGCGAGTCATACACTGCGATGATGCTCCGCCTTTACCCGTTCAGTTGGGAGCTTA	transcriptional adaptor 2B
TBP	NM_001172085.1	TFIID,GTF2D1,SCA17	ACAGTGAATCTTGGTTGTAAACTTGACCTAAAGACCATTGCACTTCGTGCCCGAAACGCCGAATATAATCCCAAGCGGTTTGCTGCGGTAATCATGAGGA	TATA-box binding protein
XPNPEP1	NR_030724.1	XPNPEP,XPNPEPL1,XPNPEPL	TGTGAGTGCAGCCGTTTTCCCGACTGGAACCAAAGGTCACCTTCTTGACTCCTTTGCCCGTTCAGCTTTATGGGATTCAGGCCTAGATTACTTGCACGGG	X-prolyl aminopeptidase 1
© 2017 NanoString Technologies, all rights reserved					LBL-10496-01

## Sheet: Annotations
nCounter® Human Neuroinflammation Panel - Annotations
Gene	Cell Type	Adaptive Immune Response	Angiogenesis	Apoptosis	Astrocyte Function	Autophagy	Carbohydrate Metabolism	Cell Cycle	Cellular Stress	Cytokine Signaling	DNA Damage	Epigenetic Regulation	Growth Factor Signaling	Inflammatory Signaling	Innate Immune Response	Insulin Signaling	Lipid Metabolism	Matrix Remodeling	Microglia Function	NF-kB	Neurons and Neurotransmission	Notch	Oligodendrocyte Function	Wnt
ABCC3		-	-	-	-	-	-	-	-	-	-	-	-	-	-	-	-	-	+	-	-	-	-	-
ABCC8		-	-	-	-	-	-	-	-	-	-	-	-	+	-	-	-	-	-	-	+	-	-	-
ABL1		-	-	+	-	-	-	+	+	-	+	-	+	-	-	-	-	-	-	-	-	-	-	-
ADAMTS16		-	-	-	-	-	-	-	-	-	-	-	-	-	-	-	-	+	+	-	-	-	-	-
ADRA2A		-	-	-	-	-	-	-	-	-	-	-	-	-	-	-	-	-	+	-	+	-	-	-
AGO4		+	-	-	-	-	-	-	+	-	-	+	+	-	-	-	-	-	-	-	-	+	-	+
AGT		-	-	-	+	-	-	-	-	-	-	-	-	-	-	-	-	-	-	-	-	-	-	-
AK1		-	-	-	-	-	-	-	-	-	-	-	-	-	-	-	-	-	+	-	-	-	-	-
AKT1		+	+	+	-	+	+	-	+	+	-	-	+	-	+	+	-	-	-	-	+	-	-	+
AKT2		+	+	+	-	+	+	-	-	+	-	-	+	-	+	+	-	-	-	-	+	-	-	+
ALDH1L1	Astrocytes	-	-	-	+	-	-	-	-	-	-	-	-	-	-	-	-	-	-	-	-	-	-	-
AMBRA1		-	-	-	-	+	-	-	+	-	-	-	-	-	-	-	-	-	-	-	-	-	-	-
AMIGO2		-	-	-	+	-	-	-	-	-	-	-	-	-	-	-	-	-	-	-	-	-	-	-
ANAPC15		-	-	-	-	-	-	+	+	-	-	-	-	-	-	-	-	-	-	-	-	-	-	-
ANXA1		-	-	-	-	+	-	-	-	-	-	-	-	-	-	-	-	-	-	-	-	-	-	-
APC		-	-	+	+	-	-	-	-	-	-	-	-	-	-	-	-	-	-	-	-	-	-	+
APEX1		-	-	-	-	-	-	+	-	-	+	-	-	-	-	-	-	-	-	-	-	-	-	-
APOE		-	-	-	+	-	-	-	+	-	-	-	-	-	-	-	+	-	+	-	+	-	-	-
ARC		-	-	-	-	-	-	-	-	-	-	-	-	-	-	-	-	-	-	-	+	-	-	-
ARHGAP24		-	-	-	-	-	-	-	-	-	-	-	-	-	-	-	-	-	+	-	-	-	-	-
ARID1A		-	-	-	-	-	-	-	-	-	-	+	-	-	-	-	-	-	-	-	-	-	-	-
ASB2		+	-	-	-	-	-	-	-	-	-	-	-	-	-	-	-	-	+	-	-	-	-	-
ASH2L		-	-	-	-	-	-	-	-	-	-	+	-	-	-	-	-	-	-	-	-	-	-	+
ASPH		-	-	-	-	-	-	-	-	-	-	-	-	-	-	-	-	-	+	-	-	-	-	-
ATF3		-	-	-	-	-	-	-	-	-	-	-	-	-	-	-	-	-	+	-	-	-	-	-
ATG14		-	-	-	-	+	-	-	+	-	-	-	-	-	-	-	-	-	-	-	-	-	-	-
ATG3		-	-	-	-	+	-	-	+	-	-	-	-	-	-	-	-	-	-	-	-	-	-	-
ATG5		-	-	-	-	+	-	-	+	-	-	-	-	-	+	-	-	-	-	-	-	-	-	-
ATG7		+	-	-	-	+	-	-	+	-	-	-	-	-	-	-	-	-	-	-	-	-	-	-
ATG9A		-	-	-	-	+	-	-	+	-	-	-	-	-	-	-	-	-	-	-	-	-	-	-
ATM		-	-	+	-	-	-	+	+	-	+	-	-	-	-	-	-	-	-	+	-	-	-	-
ATP6V0E1		-	-	-	-	-	-	-	-	-	-	-	+	-	-	+	-	-	+	-	-	-	-	-
ATP6V1A		-	-	-	-	-	-	-	-	-	-	-	+	-	-	+	-	-	+	-	-	-	-	-
ATR		-	-	+	-	-	-	+	+	-	+	-	-	-	-	-	-	-	-	-	-	-	-	-
AXL		-	+	-	-	+	-	-	-	-	-	-	-	-	-	-	-	-	+	-	-	-	-	-
B3GNT5		-	-	-	+	-	-	-	-	-	-	-	-	-	-	-	-	-	-	-	-	-	-	-
BAD		+	-	+	-	+	-	-	+	-	-	-	+	-	-	-	-	-	-	-	-	-	-	-
BAG3		-	-	+	-	-	-	-	+	-	-	-	-	-	-	-	-	-	-	-	-	-	-	-
BAG4		-	-	+	-	-	-	-	+	-	-	-	-	-	+	-	-	-	-	-	-	-	-	-
BAK1		-	-	+	-	-	-	-	-	-	-	-	-	-	-	-	-	-	-	-	-	-	-	-
BARD1		-	-	-	-	-	-	+	-	-	+	-	-	-	-	-	-	-	-	-	-	-	-	-
BAX		-	-	+	-	-	-	-	-	-	+	-	-	-	-	-	-	-	-	-	-	-	-	-
BBC3		-	-	+	-	-	-	-	-	-	+	-	-	-	-	-	-	-	-	-	-	-	-	-
BCAS1	Oligodendrocytes	-	-	-	-	-	-	-	-	-	-	-	-	-	-	-	-	-	-	-	-	-	+	-
BCL10		+	-	+	-	-	-	-	-	-	-	-	-	-	-	-	-	-	-	+	-	-	-	-
BCL2		-	-	+	-	+	-	-	+	+	+	-	+	-	+	-	-	-	+	+	-	-	-	-
BCL2A1		-	-	+	-	-	-	-	-	-	-	-	-	-	-	-	-	-	-	+	-	-	-	-
BCL2L1		-	-	+	-	+	-	-	-	+	-	-	+	-	+	-	-	-	-	+	-	-	-	-
BCL2L11		-	-	+	-	-	-	-	-	-	-	-	+	-	-	-	-	-	-	-	-	-	-	-
BCL2L2		-	-	+	-	-	-	-	-	-	-	-	-	-	-	-	-	-	-	-	-	-	-	-
BDNF		-	-	-	-	-	-	-	-	-	-	-	+	-	-	-	-	-	-	-	+	-	-	-
BECN1		-	-	-	-	+	-	-	+	-	-	-	-	-	-	-	-	-	-	-	-	-	-	-
BID		-	-	+	-	-	-	-	-	-	+	-	-	-	+	-	-	-	-	-	-	-	-	-
BIK		-	-	+	-	-	-	-	-	-	-	-	-	-	-	-	-	-	-	-	-	-	-	-
BIN1		-	-	-	-	-	-	-	-	-	-	-	-	+	-	-	-	-	-	-	-	-	-	-
BIRC2		-	-	+	-	-	-	-	-	+	-	-	-	-	+	-	-	-	-	+	-	-	-	-
BIRC3		-	-	+	-	-	-	-	-	+	-	-	-	+	+	-	-	-	-	+	-	-	-	-
BIRC5		-	-	+	-	-	-	+	-	-	-	-	-	-	-	-	-	-	-	-	-	-	-	-
BLK	B-cells	+	-	-	-	-	-	-	-	-	-	-	-	-	-	-	-	-	-	-	-	-	-	-
BLM		-	-	-	-	-	-	+	-	-	+	-	-	-	-	-	-	-	-	-	-	-	-	-
BLNK		+	-	-	-	-	-	-	-	-	-	-	-	-	-	-	-	-	+	+	-	-	-	-
BMI1		-	-	-	-	-	-	-	+	-	-	+	-	-	-	-	-	-	-	-	-	-	-	-
BNIP3		-	-	+	-	+	-	-	+	-	-	-	-	-	-	-	-	-	+	-	-	-	-	-
BNIP3L		-	-	+	-	+	-	-	-	-	-	-	-	-	-	-	-	-	-	-	-	-	-	-
BOK		-	-	+	-	-	-	-	-	-	-	-	-	-	-	-	-	-	-	-	-	-	-	-
BOLA2		-	-	-	-	-	-	-	-	-	-	-	-	-	-	-	-	-	+	-	-	-	-	-
BRAF		+	+	+	-	-	-	-	-	+	-	-	+	-	+	+	-	-	-	-	+	-	-	-
BRCA1		-	-	-	-	-	-	+	-	-	+	+	+	-	-	-	-	-	-	-	-	-	-	-
BRD2		-	-	-	-	-	-	-	-	-	-	+	-	-	-	-	-	-	-	-	-	-	-	-
BRD3		-	-	-	-	-	-	-	-	-	-	+	-	-	-	-	-	-	-	-	-	-	-	-
BRD4		-	-	-	-	-	-	-	-	-	-	+	-	-	-	-	-	-	-	-	-	-	-	-
BTK		+	-	-	-	-	-	-	-	-	-	-	-	+	+	-	-	-	-	+	-	-	-	-
C1QA		-	-	-	-	-	-	-	-	-	-	-	-	-	+	-	-	-	-	-	-	-	-	-
C1QB		-	-	-	-	-	-	-	-	-	-	-	-	-	+	-	-	-	-	-	-	-	-	-
C1QC		-	-	-	-	-	-	-	-	-	-	-	-	-	+	-	-	-	-	-	-	-	-	-
C3		+	-	-	-	+	-	-	-	-	-	-	-	+	+	-	-	-	+	-	-	-	-	-
C3AR1		-	-	-	-	-	-	-	-	-	-	-	-	-	-	-	-	-	+	-	+	-	-	-
C4A		-	-	-	+	-	-	-	-	-	-	-	-	-	-	-	-	-	-	-	-	-	-	-
C5AR1		-	-	-	-	-	-	-	-	-	-	-	-	+	-	-	-	-	-	-	+	-	-	-
C6		-	-	-	-	-	-	-	-	-	-	-	-	-	+	-	-	-	-	-	-	-	-	-
CABLES1		-	-	-	-	-	-	+	-	-	-	-	-	-	-	-	-	-	-	-	-	-	-	-
CALCOCO2		-	-	-	-	+	-	-	-	-	-	-	-	-	-	-	-	-	-	-	-	-	-	-
CALR		+	-	-	-	+	-	-	-	-	-	-	-	-	-	-	-	-	-	-	+	-	-	-
CAMK4		-	-	-	-	-	-	-	-	-	-	-	+	-	-	-	-	-	-	-	+	-	-	-
CASP1		-	-	+	-	-	-	-	-	+	-	-	-	-	+	-	-	-	-	-	-	-	-	-
CASP2		-	-	+	-	-	-	-	-	-	-	-	+	-	+	-	-	-	-	-	-	-	-	-
CASP3		-	-	+	-	-	-	-	+	-	+	-	+	-	+	-	-	+	-	-	-	-	-	-
CASP4		-	-	+	-	-	-	-	-	-	-	-	-	-	+	-	-	-	-	-	-	-	-	-
CASP6		-	-	+	-	-	-	-	-	-	-	-	-	-	-	-	-	-	-	-	-	-	-	-
CASP7		-	-	+	-	-	-	-	-	-	-	-	-	-	+	-	-	-	-	-	-	-	-	-
CASP8		-	-	+	-	-	-	-	-	-	+	-	-	-	+	-	-	-	+	-	-	-	-	-
CASP9		+	-	+	-	-	-	-	-	-	+	-	+	-	+	-	-	-	-	-	-	-	-	-
CASS4		-	-	-	-	-	-	-	-	-	-	-	-	-	-	-	-	-	+	-	-	-	-	-
CCL2		-	-	-	+	-	-	-	-	+	-	-	-	+	+	-	-	-	-	-	-	-	-	-
CCL3		-	-	-	-	-	-	-	-	+	-	-	-	-	-	-	-	-	+	-	-	-	-	-
CCL4		-	-	-	-	-	-	-	-	+	-	-	-	-	+	-	-	-	+	+	-	-	-	-
CCL5		-	-	-	-	-	-	-	+	+	-	-	-	+	+	-	-	-	+	-	-	-	-	-
CCL7		-	-	-	-	-	-	-	-	+	-	-	-	+	-	-	-	-	-	-	-	-	-	-
CCNG2		-	-	-	-	-	-	+	-	-	+	-	-	-	-	-	-	-	-	-	-	-	-	-
CCNI		-	-	-	-	-	-	+	-	-	-	-	-	-	-	-	-	-	-	-	-	-	-	-
CCR2		-	-	-	-	-	-	-	-	+	-	-	-	+	-	-	-	-	+	-	-	-	-	-
CCR5		-	-	-	-	-	-	-	-	+	-	-	-	-	-	-	-	-	+	-	-	-	-	-
CD109		-	-	-	+	-	-	-	-	-	-	-	-	-	-	-	-	-	-	-	-	-	-	-
CD14		-	-	+	+	+	-	-	-	-	-	-	+	-	+	-	-	-	-	+	-	-	-	-
CD163	Macrophages	-	-	-	-	-	-	-	-	-	-	-	-	-	-	-	-	-	-	-	+	-	-	-
CD19	B-cells	+	-	-	-	-	-	-	-	-	-	-	+	-	-	-	-	-	-	-	-	-	-	-
CD209	Dendritic cells	-	-	-	-	-	-	-	-	-	-	-	-	-	-	-	-	-	-	-	-	-	-	-
CD24		+	-	-	-	-	-	-	-	-	-	-	-	-	-	-	-	-	-	-	-	-	-	-
CD244	Exhausted CD8	-	-	-	-	-	-	-	-	-	-	-	-	+	+	-	-	-	-	-	-	-	-	-
CD300LF		+	-	-	-	-	-	-	-	-	-	-	-	+	-	-	-	-	-	-	-	-	-	-
CD33		+	-	-	-	-	-	-	-	-	-	-	-	-	-	-	-	-	+	-	-	-	-	-
CD36		+	-	-	-	+	-	-	-	-	-	-	-	-	+	-	-	+	-	-	+	-	-	-
CD3D	T-cells	+	-	-	-	-	-	-	-	-	-	-	-	-	-	-	-	-	-	-	-	-	-	-
CD3E	T-cells	+	-	-	-	-	-	-	-	-	-	-	-	-	-	-	-	-	-	-	-	-	-	-
CD3G	T-cells	+	-	-	-	-	-	-	-	-	-	-	-	-	-	-	-	-	-	-	-	-	-	-
CD40		+	-	+	-	-	-	-	-	+	-	-	-	+	-	-	-	+	-	+	-	-	-	-
CD44		-	-	-	+	+	-	-	-	-	-	-	-	+	-	-	-	+	+	-	-	-	-	-
CD47		-	-	-	-	+	-	-	-	-	-	-	-	-	-	-	-	+	-	-	-	-	-	-
CD6	T-cells	-	-	-	-	-	-	-	-	-	-	-	-	-	-	-	-	+	-	-	-	-	-	-
CD68	Macrophages	-	-	-	-	-	-	-	-	-	-	-	-	-	-	-	-	-	+	-	-	-	-	-
CD69		+	-	-	-	-	-	-	-	-	-	-	-	-	-	-	-	-	-	-	-	-	-	-
CD70		-	-	+	-	-	-	-	-	+	-	-	-	-	-	-	-	-	-	+	-	-	-	-
CD72		+	-	-	-	-	-	-	-	-	-	-	-	+	-	-	-	-	-	-	-	-	-	-
CD74		+	-	-	-	-	-	-	-	-	-	-	-	+	-	-	-	-	-	-	-	-	-	-
CD83		-	-	-	-	-	-	-	-	-	-	-	-	-	-	-	-	-	+	-	-	-	-	-
CD84	Macrophages	-	-	-	-	-	-	-	-	-	-	-	-	-	-	-	-	-	-	-	-	-	-	-
CD86		+	-	-	-	-	-	-	-	-	-	-	+	-	-	-	-	+	+	-	-	-	-	-
CD8A	CD8 T cells	+	-	-	-	-	-	-	-	-	-	-	-	-	-	-	-	+	-	-	-	-	-	-
CD8B	CD8 T cells	+	-	-	-	-	-	-	-	-	-	-	-	-	-	-	-	+	-	-	-	-	-	-
CDC25A		-	-	-	-	-	-	+	-	-	+	-	-	-	-	-	-	-	-	-	-	-	-	-
CDC7		-	-	-	-	-	-	+	-	-	-	-	-	-	-	-	-	-	-	-	-	-	-	-
CDK20		-	-	-	-	-	-	+	-	-	-	-	-	-	-	-	-	-	-	-	-	-	-	-
CDKN1A		+	-	-	-	-	-	+	+	+	+	-	+	-	-	-	-	-	-	-	-	-	-	-
CDKN1C		-	-	-	-	-	-	+	-	-	+	-	-	-	-	-	-	-	-	-	-	-	-	-
CEACAM3	Neutrophils	-	-	-	-	+	-	-	-	-	-	-	-	-	-	-	-	-	-	-	-	-	-	-
CFLAR		-	-	+	-	+	-	-	-	-	-	-	-	-	+	-	-	-	-	+	-	-	-	-
CH25H		-	-	-	-	-	-	-	-	-	-	-	-	+	-	-	-	-	-	-	-	-	-	-
CHEK1		-	-	-	-	-	-	+	-	-	+	-	+	-	-	-	-	-	-	-	-	-	-	-
CHEK2		-	-	-	-	-	-	+	-	-	+	-	-	-	-	-	-	-	-	-	-	-	-	-
CHN2		-	-	-	-	-	-	-	-	-	-	-	-	-	-	-	-	-	+	-	-	-	-	-
CHST8		-	-	-	-	-	-	-	-	-	-	-	-	-	-	-	-	-	+	-	-	-	-	-
CHUK		+	-	+	-	-	-	-	-	+	-	-	+	+	+	-	-	-	-	+	-	-	-	-
CIDEA		-	-	+	-	-	-	-	-	-	-	-	-	-	-	-	-	-	-	-	-	-	-	-
CIDEB		-	-	+	-	-	-	-	-	-	-	-	-	-	-	-	-	-	-	-	-	-	-	-
CKS1B		-	-	-	-	-	-	+	-	-	-	-	-	-	-	-	-	-	-	-	-	-	-	-
CLCF1		-	-	-	+	-	-	-	-	+	-	-	-	-	-	-	-	-	-	-	-	-	-	-
CLDN5	Endothelial cells	-	-	-	-	-	-	-	-	-	-	-	-	-	-	-	-	+	-	-	-	-	-	-
CLEC7A		-	-	-	-	+	-	-	-	-	-	-	-	-	-	-	-	-	-	-	-	-	-	-
CLIC4		-	-	-	-	+	-	-	-	-	-	-	-	-	-	-	-	-	+	-	-	-	-	-
CLN3		-	-	-	-	+	-	-	-	-	-	-	-	-	-	-	-	-	-	-	-	-	-	-
CLSTN1		-	-	-	-	-	-	-	-	-	-	-	-	-	-	-	-	-	+	-	-	-	-	-
CNN2		-	-	-	-	+	-	-	-	-	-	-	-	-	-	-	-	-	-	-	-	-	-	-
CNP		-	-	-	-	-	-	-	-	-	-	-	-	-	-	-	-	-	-	-	-	-	+	-
CNTNAP2		-	-	-	-	-	-	-	-	-	-	-	-	-	-	-	-	+	-	-	+	-	-	-
COA5		-	-	-	-	-	-	-	-	-	-	-	-	-	-	-	-	-	+	-	-	-	-	-
COL6A3		-	-	-	-	-	-	-	-	-	-	-	+	-	-	-	-	+	+	-	-	-	-	-
COTL1		-	-	-	-	-	-	-	-	-	-	-	-	-	-	-	-	-	+	-	-	-	-	-
COX5B		-	-	-	-	-	-	-	-	-	-	-	-	-	-	-	-	-	+	-	-	-	-	-
CP		-	-	-	+	-	-	-	-	-	-	-	-	-	-	-	-	-	-	-	-	-	-	-
CPA3	Mast cells	-	-	-	-	-	-	-	-	-	-	-	-	-	-	-	-	-	-	-	-	-	-	-
CREB1		+	-	-	-	-	+	-	-	-	+	-	+	-	+	-	-	-	-	-	+	+	-	-
CREBBP		-	-	-	-	-	-	+	+	+	-	+	-	+	+	-	+	-	-	-	-	+	-	+
CREM		-	-	-	-	-	-	-	-	-	-	-	-	-	-	-	-	-	-	-	+	-	-	-
CRIP1		-	-	-	-	-	-	-	-	-	-	-	-	-	-	-	-	-	+	-	-	-	-	-
CRYBA4		-	-	-	-	-	-	-	-	-	-	-	-	-	-	-	-	-	+	-	-	-	-	-
CSF1		-	-	-	+	+	-	-	-	+	-	-	+	-	+	-	-	-	+	-	-	-	-	-
CSF1R		-	-	-	-	-	-	-	-	+	-	-	+	-	-	-	-	-	+	-	-	-	-	-
CSF2RB		+	+	+	-	-	-	-	-	+	-	-	+	-	-	+	-	-	-	-	-	-	-	-
CSF3R	Neutrophils	-	-	-	-	-	-	-	-	+	-	-	+	-	-	-	-	-	-	-	-	-	-	-
CSK		+	+	-	-	+	-	-	-	-	-	-	+	-	-	+	-	-	-	-	-	-	-	-
CST7		-	-	-	-	-	-	-	-	-	-	-	-	-	-	-	-	-	+	-	-	-	-	-
CTSE		+	-	-	-	-	-	-	-	-	-	-	-	-	-	-	-	-	+	-	-	-	-	-
CTSF		+	-	-	-	-	-	-	-	-	-	-	-	-	-	-	-	-	-	-	-	-	-	-
CTSS		+	-	-	-	-	-	-	-	-	-	-	-	-	+	-	-	+	+	-	-	-	-	-
CTSW	Cytotoxic cells	-	-	-	-	-	-	-	-	-	-	-	-	-	-	-	-	-	-	-	-	-	-	-
CX3CL1		-	-	-	-	-	-	-	-	+	-	-	-	+	+	-	-	-	-	-	-	-	-	-
CX3CR1		-	-	-	-	-	-	-	-	+	-	-	-	-	-	-	-	-	+	-	-	-	-	-
CXCL10		-	-	-	+	-	-	-	-	+	-	-	-	+	+	-	-	-	+	-	-	-	-	-
CXCL9		-	-	-	+	-	-	-	-	+	-	-	-	-	-	-	-	-	-	-	-	-	-	-
CYCS		-	-	+	-	-	-	-	+	-	+	-	-	-	-	-	-	-	-	-	-	-	-	-
CYP27A1		-	-	-	-	-	-	-	-	-	-	-	-	+	-	-	-	-	-	-	-	-	-	-
CYP7B1		-	-	-	-	-	-	-	-	-	-	-	-	+	-	-	-	-	-	-	-	-	-	-
CYTIP		-	-	-	-	-	-	-	-	-	-	-	-	-	-	-	-	-	+	-	-	-	-	-
DAB2		-	-	-	-	-	-	-	-	-	-	-	-	+	-	-	-	-	-	-	+	-	-	-
DAPK1		-	-	+	-	+	-	-	-	-	-	-	-	-	-	-	-	-	-	-	-	-	-	-
DDB2		-	-	-	-	-	-	-	-	-	+	-	-	-	-	-	-	-	-	-	-	-	-	-
DDX58		-	-	-	-	-	-	-	-	-	-	-	-	+	+	-	-	-	-	+	-	-	-	-
DICER1		-	-	-	-	-	-	-	-	-	-	+	-	-	-	-	-	-	-	-	-	-	-	-
DLG1		-	-	-	-	-	-	-	-	-	-	-	-	-	-	-	-	-	-	-	+	-	-	-
DLG4		+	+	-	-	-	-	-	-	+	-	-	+	-	-	+	-	-	-	-	+	-	-	-
DLX1	Neurons	-	-	-	-	-	-	-	-	-	-	-	-	-	-	-	-	-	-	-	+	-	-	-
DLX2	Neurons	-	-	-	-	-	-	-	-	-	-	-	-	-	-	-	-	-	-	-	+	-	-	-
DNA2		-	-	-	-	-	-	+	-	-	+	-	-	-	-	-	-	-	-	-	-	-	-	-
DNMT1		-	-	-	-	-	-	-	-	-	-	+	-	-	-	-	-	-	-	-	-	-	-	-
DNMT3A		-	-	-	-	-	-	-	-	-	-	+	-	-	-	-	-	-	-	-	-	-	-	-
DNMT3B		-	-	-	-	-	-	-	-	-	-	+	-	-	-	-	-	-	-	-	-	-	-	-
DOCK1		-	+	-	-	+	-	-	-	-	-	-	-	-	-	-	-	-	-	-	-	-	-	-
DOCK2		-	-	-	-	+	-	-	-	-	-	-	-	-	-	-	-	-	-	-	-	-	-	-
DOT1L		-	-	-	-	-	-	-	-	-	-	+	-	-	-	-	-	-	-	-	-	-	-	-
DST		-	-	-	-	-	-	-	-	-	-	-	-	-	-	-	-	+	+	-	-	-	-	-
DUOXA1		-	-	-	-	-	-	-	-	-	-	-	-	-	-	-	-	-	+	-	-	-	-	-
DUSP7		+	+	-	-	-	-	-	-	+	-	-	+	-	+	+	-	-	+	-	-	-	-	-
E2F1		-	-	+	-	-	-	+	+	-	-	-	-	-	-	-	-	-	-	-	-	+	-	-
EED		-	-	-	-	-	-	-	+	-	-	+	-	-	-	-	-	-	-	-	-	-	-	-
EEF2K		-	-	-	-	-	-	-	-	-	-	-	+	-	-	+	-	-	+	-	-	-	-	-
EGFR	Astrocytes	+	+	-	+	-	-	-	-	+	-	-	+	-	-	+	-	-	-	-	-	-	-	-
EGR1		-	-	-	-	-	-	-	-	-	-	-	-	+	-	-	-	-	-	-	+	-	-	-
EHMT2		-	-	-	-	-	-	-	+	-	-	+	-	-	-	-	-	-	-	-	-	-	-	-
EIF1		-	-	-	-	-	-	-	-	-	-	+	-	-	-	-	-	-	-	-	-	-	-	-
EMCN	Endothelial cells	-	-	-	-	-	-	-	-	-	-	-	-	-	-	-	-	-	-	-	-	-	-	-
EMP1		-	-	-	+	-	-	-	-	-	-	-	-	-	-	-	-	-	-	-	-	-	-	-
ENPP6		-	-	-	-	-	-	-	-	-	-	-	-	-	-	-	-	-	-	-	-	-	+	-
ENTPD2	Astrocytes	-	-	-	+	-	-	-	-	-	-	-	-	-	-	-	-	-	-	-	-	-	-	-
EOMES	Exhausted CD8	-	-	-	-	-	-	-	-	-	-	-	-	-	-	-	-	-	-	-	-	-	-	-
EP300		-	-	-	-	-	-	+	+	+	+	+	-	+	+	-	+	-	-	-	-	+	-	+
EPCAM		-	-	-	-	-	-	-	-	-	-	-	-	-	-	-	-	+	-	-	-	-	-	-
EPG5		-	-	-	-	+	-	-	-	-	-	-	-	-	-	-	-	-	-	-	-	-	-	-
EPSTI1		-	-	-	-	-	-	-	-	-	-	-	-	-	-	-	-	-	+	-	-	-	-	-
ERBB3	Oligodendrocytes	+	+	-	-	-	-	-	-	+	-	-	+	-	-	+	-	-	-	-	-	-	+	-
ERCC2		-	-	-	-	-	-	-	-	-	+	-	-	+	-	-	-	-	-	-	-	-	-	-
ESAM	Endothelial cells	-	-	-	-	-	-	-	-	-	-	-	-	-	-	-	-	+	-	-	-	-	-	-
ETS2		-	-	-	-	-	-	-	+	-	-	-	+	-	-	-	-	-	+	-	-	-	-	-
EXO1		-	-	-	-	-	-	-	-	-	+	-	-	-	-	-	-	-	-	-	-	-	-	-
EZH1		-	-	-	-	-	-	-	-	-	-	+	-	-	-	-	-	-	-	-	-	-	-	-
EZH2		-	-	-	-	-	-	-	+	-	-	+	-	-	-	-	-	-	-	-	-	-	-	-
F3		-	-	-	-	-	-	-	-	-	-	-	-	-	-	-	-	-	+	-	-	-	-	-
FA2H	Oligodendrocytes	-	-	-	-	-	-	-	-	-	-	-	-	-	-	-	+	-	-	-	-	-	+	-
FABP5		-	-	-	-	-	-	-	-	-	-	-	-	-	-	-	-	-	+	-	-	-	-	-
FADD		-	-	+	-	-	-	-	-	-	-	-	-	-	+	-	-	-	-	-	-	-	-	-
FANCC		-	-	-	-	-	-	-	-	-	+	-	-	-	-	-	-	-	-	-	-	-	-	-
FANCD2		-	-	-	-	-	-	-	-	-	+	-	-	-	-	-	-	-	-	-	-	-	-	-
FANCG		-	-	-	-	-	-	-	-	-	+	-	-	-	-	-	-	-	-	-	-	-	-	-
FAS		-	-	+	-	-	-	-	+	+	+	-	+	-	+	-	-	-	-	-	-	-	-	-
FASLG		-	-	+	-	-	-	-	-	+	-	-	+	-	+	-	-	-	-	+	-	-	-	-
FBLN5		-	-	-	+	-	-	-	-	-	-	-	-	-	-	-	-	+	-	-	-	-	-	-
FCAR	Neutrophils	-	-	-	-	-	-	-	-	-	-	-	-	-	-	-	-	-	-	-	-	-	-	-
FCER1G		+	-	-	-	+	-	-	-	-	-	-	-	+	+	-	-	-	-	-	-	-	-	-
FCGR1A		+	-	-	-	+	-	-	-	-	-	-	-	+	-	-	-	-	-	-	-	-	-	-
FCGR2B		+	-	-	-	+	-	-	-	-	-	-	-	-	-	-	-	-	-	-	-	-	-	-
FCGR3A		+	-	-	-	+	-	-	-	-	-	-	-	+	+	-	-	-	-	-	-	-	-	-
FCRLA		+	-	-	-	-	-	-	-	-	-	-	-	-	-	-	-	-	-	-	-	-	-	-
FCRLB		+	-	-	-	-	-	-	-	-	-	-	-	-	-	-	-	-	-	-	-	-	-	-
FDXR		-	-	-	-	-	-	-	-	-	+	-	-	-	-	-	-	-	-	-	-	-	-	-
FEN1		-	-	-	-	-	-	+	-	-	+	-	-	-	-	-	-	-	-	-	-	-	-	-
FGD2		-	-	-	-	-	-	-	-	-	-	-	+	-	-	-	-	-	+	-	-	-	-	-
FGF13		-	-	-	-	-	-	-	-	-	-	-	+	-	-	-	-	-	+	-	-	-	-	-
FGL2		-	-	-	-	-	-	-	-	-	-	-	-	+	-	-	-	-	-	-	-	-	-	-
FKBP5		-	-	-	+	-	-	-	-	-	-	-	-	-	-	-	-	-	-	-	-	-	-	-
FLT1	Endothelial cells	-	+	-	-	-	-	-	-	+	-	-	+	-	-	-	-	-	+	-	-	-	-	-
FOS		+	-	-	-	-	-	-	+	-	-	-	+	-	+	-	-	-	-	-	+	-	-	-
FOXP3	Treg	-	-	-	-	-	-	-	-	-	-	-	-	-	-	-	-	-	-	-	-	-	-	-
FPR1	Neutrophils	-	-	-	-	-	-	-	-	-	-	-	-	-	-	-	-	-	-	-	+	-	-	-
FSCN1		-	-	-	-	-	-	-	-	-	-	-	-	-	-	-	-	-	+	-	-	-	-	-
FYN		+	+	-	-	+	-	-	-	+	-	-	+	-	+	+	-	-	+	-	-	-	-	-
GADD45A		-	-	-	-	-	-	+	-	-	+	-	+	-	-	-	-	-	-	-	-	-	-	-
GADD45G		-	-	-	-	-	-	+	-	-	+	-	+	-	-	-	-	-	-	-	-	-	-	-
GAL3ST1	Oligodendrocytes	-	-	-	-	-	-	-	-	-	-	-	-	-	-	-	+	-	-	-	-	-	+	-
GBA		-	-	-	-	-	-	-	-	-	-	-	-	-	-	-	+	-	+	-	-	-	-	-
GBP2		-	-	-	+	-	-	-	-	-	-	-	-	+	-	-	-	-	-	-	-	-	-	-
GCLC		-	-	-	-	-	-	-	-	-	-	-	-	+	-	-	-	-	-	-	-	-	-	-
GDPD2	Astrocytes	-	-	-	+	-	-	-	-	-	-	-	-	-	-	-	+	-	-	-	-	-	-	-
GJA1		-	-	-	+	-	-	-	-	-	-	-	-	-	-	-	-	-	-	-	+	-	-	-
GJB1	Oligodendrocytes	-	-	-	-	-	-	-	-	-	-	-	-	-	-	-	-	-	-	-	+	-	+	-
GNA15		-	-	-	-	-	-	-	-	-	-	-	-	-	-	-	-	-	+	-	-	-	-	-
GNLY	Cytotoxic cells	-	-	-	-	-	-	-	-	-	-	-	-	-	-	-	-	-	-	-	-	-	-	-
GPR183		-	-	-	-	-	-	-	-	-	-	-	-	+	-	-	-	-	-	-	-	-	-	-
GPR34		-	-	-	-	-	-	-	-	-	-	-	-	-	-	-	-	-	+	-	-	-	-	-
GPR62		-	-	-	-	-	-	-	-	-	-	-	-	-	-	-	-	-	-	-	-	-	+	-
GPR84	Microglia	-	-	-	-	-	-	-	-	-	-	-	-	+	-	-	-	-	+	-	-	-	-	-
GRAP		-	-	-	-	-	-	-	-	-	-	-	+	-	-	-	-	-	+	-	-	-	-	-
GRIA1		-	-	-	-	-	-	-	-	-	-	-	-	-	-	-	-	-	-	-	+	-	-	-
GRIA2		-	-	-	-	-	-	-	-	-	-	-	-	-	-	-	-	-	-	-	+	-	-	-
GRIA4		-	-	-	-	-	-	-	-	-	-	-	-	-	-	-	-	-	-	-	+	-	-	-
GRIN2A		+	+	-	-	-	-	-	-	+	-	-	+	-	-	+	-	-	-	-	+	-	-	-
GRIN2B		+	+	-	-	-	-	-	-	+	-	-	+	-	-	+	-	-	-	-	+	-	-	-
GRM2	Neurons	-	-	-	-	-	-	-	-	-	-	-	-	-	-	-	-	-	-	-	+	-	-	-
GRM3		-	-	-	+	-	-	-	-	-	-	-	-	-	-	-	-	-	-	-	+	-	-	-
GRN		-	-	-	-	-	-	-	-	-	-	-	-	-	-	-	-	-	+	-	-	-	-	-
GSN	Oligodendrocytes	-	-	+	-	-	-	-	-	-	-	-	-	-	-	-	-	-	+	-	-	-	+	-
GSTM1		-	-	-	-	-	-	-	+	-	-	-	-	+	-	-	-	-	-	-	-	-	-	-
GZMA	Cytotoxic cells	-	-	-	-	-	-	-	-	-	-	-	-	-	-	-	-	-	-	-	+	-	-	-
GZMB	Cytotoxic cells	-	-	+	-	-	-	-	-	-	-	-	-	-	+	-	-	-	-	-	-	+	-	-
H2AFX		-	-	-	-	-	-	+	+	-	+	+	-	-	-	-	-	-	-	-	-	-	-	+
HAT1		-	-	-	-	-	-	-	-	-	-	+	-	-	-	-	-	-	-	-	-	-	-	-
HCAR2		-	-	-	-	-	-	-	-	-	-	-	-	-	-	-	-	-	+	-	-	-	-	-
HDAC1		-	-	-	-	-	-	+	-	-	-	+	+	-	-	-	-	-	-	-	-	+	-	+
HDAC2		-	-	-	-	-	-	+	+	-	-	+	+	-	-	-	-	-	-	-	-	+	-	-
HDAC4		-	-	-	-	-	-	-	-	-	-	+	-	-	-	-	-	-	-	-	-	+	-	-
HDAC6		-	-	-	-	-	-	-	+	-	-	+	-	-	-	-	-	-	-	-	-	+	-	-
HDC	Mast cells	-	-	-	-	-	-	-	-	-	-	-	-	-	-	-	-	-	-	-	-	-	-	-
HELLS		-	-	+	-	-	-	-	-	-	-	-	-	-	-	-	-	-	-	-	-	-	-	-
HIF1A		-	-	-	-	+	-	-	+	-	-	-	-	-	-	-	-	-	+	-	-	+	-	-
HILPDA		-	-	-	-	-	-	-	-	-	-	-	-	-	-	-	-	-	+	-	-	-	-	-
HIRA		-	-	-	-	-	-	-	+	-	-	+	-	-	-	-	-	-	-	-	-	-	-	-
HIST1H1D		-	-	+	-	-	-	-	+	-	-	-	-	-	-	-	-	-	+	-	-	-	-	-
HLA-E		+	-	-	+	-	-	-	-	-	-	-	-	+	+	-	-	+	-	-	-	-	-	-
HMGB1		-	-	+	-	+	-	-	-	-	-	-	-	+	+	-	-	-	-	-	-	-	-	-
HMOX1		-	-	-	-	-	-	-	+	-	-	-	-	-	-	-	-	-	-	-	-	-	-	-
HOMER1		-	-	-	-	-	-	-	-	-	-	-	-	-	-	-	-	-	-	-	+	-	-	-
HPGDS		-	-	-	-	-	-	-	-	-	-	-	-	-	-	-	+	-	-	-	-	-	-	-
HPRT1		-	-	+	-	-	-	-	-	-	-	-	-	-	-	-	-	-	-	-	-	-	-	-
HPS4		-	-	-	-	-	-	-	-	-	-	-	-	-	-	-	-	-	+	-	-	-	-	-
HRK		-	-	+	-	-	-	-	-	-	-	-	-	-	-	-	-	-	-	-	-	-	-	-
HSD11B1	Dendritic cells	-	-	-	-	-	-	-	-	-	-	-	-	-	-	-	-	-	-	-	-	-	-	-
HSPB1		-	+	-	+	-	-	-	+	-	-	-	+	-	-	-	-	-	-	-	-	-	-	-
HUS1		-	-	-	-	-	-	+	-	-	+	-	-	-	-	-	-	-	-	-	-	-	-	-
ICAM2	Endothelial cells	+	-	-	-	-	-	-	-	-	-	-	-	-	+	-	-	+	-	-	-	-	-	-
IFI30		+	-	-	-	-	-	-	-	-	-	-	-	+	-	-	-	-	-	-	-	-	-	-
IFIH1		-	-	-	-	-	-	-	-	-	-	-	-	+	+	-	-	-	-	-	-	-	-	-
IFITM2		+	-	-	-	-	-	-	-	-	-	-	-	+	-	-	-	-	-	-	-	-	-	-
IFITM3		+	-	-	-	-	-	-	-	-	-	-	-	+	-	-	-	-	-	-	-	-	-	-
IFNAR1		-	-	-	-	-	-	-	-	+	-	-	+	+	+	-	-	-	-	-	-	-	-	-
IFNAR2		-	-	-	-	-	-	-	-	+	-	-	+	+	+	-	-	-	-	-	-	-	-	-
IGF1		-	-	-	-	-	+	-	-	-	+	-	+	-	-	+	-	-	+	-	-	-	-	-
IGF1R		-	-	+	-	+	+	-	-	-	-	-	+	-	-	+	-	-	-	-	-	-	-	-
IGF2R		-	-	-	-	-	-	-	-	-	-	-	-	-	-	-	-	-	+	-	+	-	-	-
IGSF10		-	-	-	-	-	-	-	-	-	-	-	-	-	-	-	-	-	+	-	-	-	-	-
IGSF6		-	-	-	-	-	-	-	-	-	-	-	-	-	-	-	-	-	+	-	-	-	-	-
IKBKB		+	-	+	-	-	-	-	-	+	-	-	+	+	+	-	-	-	-	+	-	-	-	-
IKBKE		-	-	+	-	-	-	-	-	-	-	-	-	+	+	-	-	-	-	-	-	-	-	-
IKBKG		+	-	+	-	-	-	-	-	+	-	-	+	+	+	-	-	-	-	+	-	-	-	-
IL10RB		-	-	-	-	-	-	-	-	+	-	-	-	-	-	-	-	-	+	-	-	-	-	-
IL15RA		-	-	-	-	-	-	-	-	+	-	-	-	+	-	-	-	-	-	-	-	-	-	-
IL1A		-	-	+	-	-	-	-	+	+	-	-	+	-	-	-	-	-	-	-	-	-	-	-
IL1B		-	-	+	-	-	-	-	+	+	-	-	+	+	+	-	-	-	+	+	-	-	-	-
IL1R1		-	-	+	-	-	-	-	+	+	-	-	+	-	-	-	-	-	+	+	-	-	-	-
IL1R2		-	-	-	-	-	-	-	-	+	-	-	+	+	-	-	-	-	-	-	-	-	-	-
IL1RAP		-	-	+	-	-	-	-	-	+	-	-	-	-	-	-	-	-	-	-	-	-	-	-
IL1RL2		-	-	-	-	-	-	-	-	-	-	-	-	-	-	-	-	-	+	-	-	-	-	-
IL1RN		-	-	-	-	-	-	-	-	+	-	-	-	-	-	-	-	-	+	-	-	-	-	-
IL21R	NK CD56dim cells	-	-	-	-	-	-	-	-	+	-	-	-	-	-	-	-	-	-	-	-	-	-	-
IL2RG		+	+	-	-	-	-	-	-	+	-	-	+	+	-	+	-	-	-	-	-	-	-	-
IL3		+	+	+	-	-	-	-	-	+	-	-	+	-	-	+	-	-	-	-	-	-	-	-
IL3RA		+	+	+	-	-	-	-	-	+	-	-	+	-	-	+	-	-	-	-	-	-	-	-
IL6R		-	-	-	-	-	-	-	-	+	-	-	+	-	-	-	-	-	+	-	-	-	-	-
INPP5D		+	-	-	-	-	-	-	-	+	-	-	-	-	-	-	-	-	-	-	-	-	-	-
IQSEC1		-	-	-	-	+	-	-	-	-	-	-	-	-	-	-	-	-	-	-	-	-	-	-
IRAK1		-	-	+	-	-	-	-	-	+	-	-	+	-	+	-	-	-	-	+	-	-	-	-
IRAK2		-	-	+	-	-	-	-	-	+	-	-	-	-	+	-	-	-	-	-	-	-	-	-
IRAK3		-	-	+	-	-	-	-	-	+	-	-	-	-	+	-	-	-	-	-	-	-	-	-
IRAK4		-	-	+	-	-	-	-	-	+	-	-	-	-	+	-	-	-	-	+	-	-	-	-
IRF1		-	-	+	-	-	-	-	-	-	-	-	-	+	+	-	-	-	-	-	-	-	-	-
IRF2		-	-	+	-	-	-	-	-	-	-	-	-	+	+	-	-	-	-	-	-	-	-	-
IRF3		-	-	+	-	-	-	-	-	+	-	-	-	+	+	-	-	-	-	-	-	-	-	-
IRF4		-	-	-	-	-	-	-	-	-	-	-	-	+	-	-	-	-	-	-	-	-	-	-
IRF6		-	-	+	-	-	-	-	-	-	-	-	-	+	-	-	-	-	-	-	-	-	-	-
IRF7		-	-	+	-	-	-	-	-	-	-	-	-	+	+	-	-	-	-	-	-	-	-	-
IRF8	Microglia	-	-	-	-	-	-	-	-	-	-	-	-	+	-	-	-	-	+	-	-	-	-	-
ISLR2	Neurons	-	-	-	-	-	-	-	-	-	-	-	-	-	-	-	-	-	-	-	+	-	-	-
ITGA6		-	-	-	-	-	-	-	-	-	-	-	+	-	-	-	-	+	+	-	-	-	-	-
ITGA7	Astrocytes	-	-	-	+	-	-	-	-	-	-	-	+	-	-	-	-	+	-	-	-	-	-	-
ITGAM		-	-	-	-	+	-	-	-	-	-	-	-	-	+	-	-	+	-	-	-	-	-	-
ITGAV		+	+	-	-	+	-	-	-	-	-	-	+	-	-	-	-	+	-	-	-	-	-	-
ITGAX		-	-	-	-	-	-	-	-	-	-	-	-	-	-	-	-	+	+	-	-	-	-	-
ITGB5		+	-	-	-	-	-	-	-	-	-	-	+	-	-	-	-	+	-	-	-	-	-	-
JAG1		-	-	-	-	-	-	-	-	-	-	-	-	-	+	-	-	-	+	-	-	+	-	-
JAM2		-	-	-	-	-	-	-	-	-	-	-	-	-	-	-	-	+	+	-	-	-	-	-
JARID2		-	-	-	-	-	-	-	-	-	-	+	-	-	-	-	-	-	-	-	-	-	-	-
JUN		+	-	+	-	-	-	-	+	-	-	-	+	-	+	-	-	-	-	-	-	+	-	+
KAT2A		-	-	-	-	-	-	-	-	-	-	+	-	-	-	-	-	-	-	-	-	+	-	-
KAT2B		-	-	-	-	-	-	-	-	-	-	+	-	-	-	-	-	-	-	-	-	+	-	-
KCND1		-	-	-	-	-	-	-	-	-	-	-	-	-	-	-	-	-	+	-	+	-	-	-
KCNJ10		-	-	-	+	-	-	-	-	-	-	-	-	-	-	-	-	-	-	-	+	-	-	-
KCNK13		-	-	-	-	-	-	-	-	-	-	-	-	-	-	-	-	-	+	-	+	-	-	-
KDM1A		-	-	-	-	-	-	-	-	-	-	+	-	-	-	-	-	-	-	-	-	-	-	-
KDM1B		-	-	-	-	-	-	-	-	-	-	+	-	-	-	-	-	-	-	-	-	-	-	-
KDM2A		-	-	-	-	-	-	-	-	-	-	+	-	-	-	-	-	-	-	-	-	-	-	-
KDM2B		-	-	-	-	-	-	-	-	-	-	+	-	-	-	-	-	-	-	-	-	-	-	-
KDM3A		-	-	-	-	-	-	-	-	-	-	+	-	-	-	-	-	-	-	-	-	-	-	-
KDM3B		-	-	-	-	-	-	-	-	-	-	+	-	-	-	-	-	-	-	-	-	-	-	-
KDM4A		-	-	-	-	-	-	-	-	-	+	+	-	-	-	-	-	-	-	-	-	-	-	-
KDM4B		-	-	-	-	-	-	-	-	-	+	+	-	-	-	-	-	-	-	-	-	-	-	-
KDM4C		-	-	-	-	-	-	-	-	-	-	+	-	-	-	-	-	-	-	-	-	-	-	-
KDM4D		-	-	-	-	-	-	-	-	-	-	+	-	-	-	-	-	-	-	-	-	-	-	-
KDM5A		-	-	-	-	-	-	-	-	-	-	+	-	-	-	-	-	-	-	-	-	-	-	-
KDM5B		-	-	-	-	-	-	-	-	-	-	+	-	-	-	-	-	-	-	-	-	-	-	-
KDM5C		-	-	-	-	-	-	-	-	-	-	+	-	-	-	-	-	-	-	-	-	-	-	-
KDM5D		-	-	-	-	-	-	-	-	-	-	+	-	-	-	-	-	-	-	-	-	-	-	-
KDM6A		-	-	-	-	-	-	-	-	-	-	+	-	-	-	-	-	-	-	-	-	-	-	-
KIF2C		+	-	-	-	-	-	+	-	-	-	-	-	-	-	-	-	-	-	-	-	-	-	-
KIR3DL1	NK CD56dim cells	+	-	-	-	-	-	-	-	-	-	-	-	-	+	-	-	-	-	-	-	-	-	-
KIT		+	+	-	-	-	-	-	-	+	-	-	+	-	-	+	-	-	-	-	-	-	-	-
KLRB1	Cytotoxic cells	+	-	-	-	-	-	-	-	-	-	-	-	-	-	-	-	-	-	-	-	-	-	-
KLRD1	Cytotoxic cells	+	-	-	-	-	-	-	-	-	-	-	-	-	+	-	-	-	-	-	-	-	-	-
KLRK1	Cytotoxic cells	+	-	-	-	-	-	-	-	-	-	-	-	-	+	-	-	-	-	-	-	-	-	-
KMT2A		-	-	-	-	-	-	-	-	-	-	+	-	-	-	-	-	-	-	-	-	-	-	-
KMT2C		-	-	-	-	-	-	-	-	-	-	+	-	-	-	-	-	-	-	-	-	-	-	-
LACC1		-	-	-	-	-	-	-	-	-	-	-	-	-	-	-	-	-	+	-	-	-	-	-
LAG3	Exhausted CD8	-	-	-	-	-	-	-	-	-	-	-	-	-	-	-	-	-	-	-	-	-	-	-
LAIR1		+	-	-	-	-	-	-	-	-	-	-	-	-	-	-	-	-	+	-	-	-	-	-
LAMP1		-	-	-	-	+	-	-	-	-	-	-	-	-	-	-	-	-	+	-	-	-	-	-
LAMP2		-	-	-	-	+	-	-	-	-	-	-	-	-	-	-	-	-	-	-	-	-	-	-
LCN2		-	-	-	+	-	-	-	-	-	-	-	-	+	-	-	-	-	-	-	-	-	-	-
LDHA		-	-	-	-	-	-	-	-	-	-	-	-	-	-	-	-	-	+	-	-	-	-	-
LDLRAD3		-	-	-	-	-	-	-	-	-	-	-	-	-	-	-	-	-	+	-	-	-	-	-
LFNG		-	-	-	-	-	-	-	-	-	-	-	-	-	-	-	-	-	+	-	-	+	-	-
LGMN		+	-	-	-	-	-	-	-	-	-	-	-	-	+	-	-	-	-	-	-	-	-	-
LIG1		-	-	-	-	-	-	+	-	-	+	-	-	-	-	-	-	-	-	-	-	-	-	-
LILRB4		+	-	-	-	-	-	-	-	-	-	-	-	+	-	-	-	-	-	-	-	-	-	-
LINGO1		-	-	-	-	-	-	-	-	-	-	-	+	-	-	-	-	-	-	-	-	-	+	-
LMNA		-	-	+	-	-	-	+	-	-	-	-	-	-	-	-	-	-	+	-	-	-	-	-
LMNB1		-	-	+	-	-	-	+	+	-	-	-	-	-	-	-	-	-	+	-	-	-	-	-
LOX		-	-	-	-	-	-	-	-	-	-	-	-	-	-	-	-	+	+	-	-	-	-	-
LRG1		-	-	-	-	-	-	-	-	-	-	-	-	+	-	-	-	-	-	-	-	-	-	-
LRRC25	Microglia	-	-	-	-	-	-	-	-	-	-	-	-	-	-	-	-	-	-	-	-	-	-	-
LRRC3		-	-	-	-	-	-	-	-	-	-	-	-	-	-	-	-	-	+	-	-	-	-	-
LSR	Endothelial cells	-	-	-	-	-	-	-	-	-	-	-	-	-	-	-	+	-	-	-	-	-	-	-
LST1		-	-	-	-	-	-	-	-	-	-	-	-	-	-	-	-	-	+	-	-	-	-	-
LTA		-	-	+	-	-	-	-	-	+	-	-	-	+	+	-	-	-	-	+	-	-	-	-
LTB		-	-	-	-	-	-	-	-	+	-	-	-	+	-	-	-	-	-	+	-	-	-	-
LTBR		-	-	+	-	-	-	-	-	+	-	-	-	+	-	-	-	-	-	+	-	-	-	-
LTC4S		-	-	-	-	-	-	-	-	-	-	-	-	-	-	-	-	-	+	-	-	-	-	-
LY9		-	-	-	-	-	-	-	-	-	-	-	-	-	+	-	-	-	-	-	-	-	-	-
LYN		+	-	-	-	+	-	-	-	+	-	-	+	-	-	-	-	-	-	+	-	-	-	-
MAFB		-	-	-	-	-	-	-	-	-	-	-	-	-	-	+	-	-	-	-	-	-	-	-
MAFF		-	-	-	-	-	-	-	-	-	-	-	-	-	-	-	-	-	+	-	-	-	-	-
MAG		-	-	-	-	-	-	-	-	-	-	-	+	-	-	-	-	+	-	-	-	-	+	-
MAL		-	-	-	-	-	-	-	-	-	-	-	-	-	-	-	-	-	-	-	-	-	+	-
MAN2B1		-	-	-	-	-	-	-	-	-	-	-	-	-	-	-	-	-	+	-	-	-	-	-
MAP1LC3A		-	-	-	-	+	-	-	+	-	-	-	-	-	-	-	-	-	-	-	-	-	-	-
MAP2K1		+	+	-	-	+	-	-	-	+	-	-	+	-	+	+	-	-	+	-	-	-	-	-
MAP2K4		+	-	+	-	-	-	-	+	-	-	-	+	-	+	-	-	-	-	-	-	-	-	-
MAP3K1		+	-	+	-	-	-	-	-	-	-	-	+	-	+	-	-	-	-	-	-	-	-	-
MAP3K14		+	-	+	-	-	-	-	-	+	-	-	+	+	+	-	-	-	-	+	-	-	-	-
MAPK10		+	-	+	-	+	-	-	+	-	-	-	+	-	+	-	-	-	-	-	-	-	-	+
MAPK12		-	+	-	-	-	-	-	-	-	+	-	+	-	+	-	-	-	-	-	-	-	-	-
MAPK14		-	+	-	-	+	-	-	+	-	-	-	+	-	+	-	-	-	-	-	-	-	-	-
MAPT		-	-	+	-	-	-	-	+	-	-	-	+	-	-	-	-	-	-	-	+	-	-	-
MARCO		-	-	-	-	+	-	-	-	-	-	-	-	+	-	-	-	-	+	-	+	-	-	-
MAVS		-	-	-	-	-	-	-	-	-	-	-	-	+	+	-	-	-	-	-	-	-	-	-
MB21D1		-	-	-	-	-	-	-	-	-	-	-	-	+	+	-	-	-	-	-	-	-	-	-
MBD2		-	-	-	-	-	-	-	-	-	-	+	-	-	-	-	-	-	-	-	-	-	-	-
MBD3		-	-	-	-	-	-	-	-	-	-	+	-	-	-	-	-	-	-	-	-	-	-	-
MCM2		-	-	-	-	-	-	+	-	-	-	-	-	+	-	-	-	-	-	-	-	-	-	-
MCM5		-	-	-	-	-	-	+	-	-	-	-	-	+	-	-	-	-	-	-	-	-	-	-
MCM6		-	-	-	-	-	-	+	-	-	-	-	-	-	-	-	-	-	-	-	-	-	-	-
MDC1		-	-	-	-	-	-	+	-	-	+	-	-	-	-	-	-	-	-	-	-	-	-	-
MDM2		+	-	+	-	-	-	+	+	-	+	-	+	-	-	-	-	-	-	-	+	-	-	-
MEF2C		-	-	-	-	-	-	-	-	-	-	-	+	-	+	-	-	-	+	-	-	-	-	-
MERTK		-	-	-	-	+	-	-	-	-	-	-	-	-	-	-	-	-	+	-	-	-	-	-
MFGE8		-	-	-	-	+	-	-	-	-	-	-	-	-	-	-	-	-	-	-	-	-	-	-
MGMT		-	-	-	-	-	-	-	+	-	+	-	-	-	-	-	-	-	-	-	-	-	-	-
MMP12		-	-	-	-	-	-	-	-	-	-	-	-	-	-	-	-	+	+	-	-	-	-	-
MMP14		-	-	-	-	-	-	-	+	-	-	-	-	-	+	-	-	+	+	-	-	-	-	-
MOBP		-	-	-	-	-	-	-	-	-	-	-	-	-	-	-	-	-	-	-	-	-	+	-
MOG		-	-	-	-	-	-	-	-	-	-	-	-	-	-	-	-	-	-	-	-	-	+	-
MPEG1		-	-	-	-	-	-	-	-	-	-	-	-	+	-	-	-	-	-	-	-	-	-	-
MPG		-	-	-	-	-	-	-	-	-	+	-	-	-	-	-	-	-	-	-	-	-	-	-
MR1		-	-	-	-	-	-	-	-	-	-	-	-	-	-	-	-	-	+	-	-	-	-	-
MRE11		-	-	-	-	-	-	-	-	-	+	-	-	-	-	-	-	-	-	-	-	-	-	-
MS4A1	B-cells	-	-	-	-	-	-	-	-	-	-	-	-	-	-	-	-	-	-	-	-	-	-	-
MS4A2	Mast cells	+	-	-	-	-	-	-	-	-	-	-	-	-	-	-	-	-	-	-	-	-	-	-
MS4A4A	Macrophages	-	-	-	-	-	-	-	-	-	-	-	-	-	-	-	-	-	-	-	-	-	-	-
MSH2		-	-	-	-	-	-	-	-	-	+	-	-	-	-	-	-	-	-	-	-	-	-	-
MSN		-	-	-	-	+	-	-	-	-	-	-	-	-	-	-	-	-	-	-	-	-	-	-
MSR1		-	-	-	-	-	-	-	-	-	-	-	-	+	-	-	-	-	-	-	+	-	-	-
MVP		-	-	-	-	-	-	-	-	-	-	-	-	-	-	-	-	-	+	-	-	-	-	-
MYC		-	-	+	-	-	-	+	-	+	-	-	+	-	-	-	-	-	-	-	-	+	-	+
MYCT1	Endothelial cells	-	-	-	-	-	-	-	-	-	-	-	-	-	-	-	-	-	-	-	-	-	-	-
MYD88		-	-	+	-	-	-	-	-	+	-	-	+	+	+	-	-	-	-	+	-	-	-	-
MYORG	Astrocytes	-	-	-	-	-	-	-	-	-	-	-	-	-	-	-	-	-	-	-	-	-	-	-
MYRF	Oligodendrocytes	-	-	-	-	-	-	-	-	-	-	-	-	-	-	-	-	-	-	-	-	-	+	-
NBN		-	-	-	-	-	-	+	+	-	+	-	-	-	-	-	-	-	-	-	-	-	-	-
NCAPH		-	-	-	-	-	-	+	-	-	-	-	-	-	-	-	-	-	+	-	-	-	-	-
NCF1	Microglia	+	+	-	-	-	-	-	+	-	-	-	-	-	-	-	-	-	-	-	-	-	-	-
NCOR1		-	-	-	-	-	-	-	-	-	-	+	+	-	-	-	-	-	-	-	-	+	-	-
NCOR2		-	-	-	-	-	-	-	-	-	-	+	-	-	-	-	-	-	-	-	-	+	-	-
NCR1	NK cells	+	-	-	-	-	-	-	-	-	-	-	-	-	+	-	-	-	-	-	-	-	-	-
NEFL		+	+	-	-	-	-	-	-	+	-	-	+	-	-	+	-	-	-	-	+	-	-	-
NFE2L2		-	-	-	-	-	-	-	+	-	-	-	-	-	-	-	-	-	-	-	-	-	-	-
NFKB1		+	-	+	-	-	-	-	+	+	-	-	+	+	+	-	-	-	-	+	-	-	-	-
NFKB2		-	-	+	-	-	-	-	-	+	-	-	+	+	+	-	-	-	-	+	-	-	-	-
NFKBIA		+	-	+	-	-	-	-	-	-	-	-	+	+	+	-	-	-	-	+	-	-	-	-
NFKBIE		+	-	+	-	-	-	-	-	-	-	-	-	-	-	-	-	-	-	-	-	-	-	-
NGF		-	-	+	-	-	-	-	-	-	-	-	+	-	-	-	-	-	-	-	-	-	-	-
NGFR		-	-	+	-	-	-	-	+	+	-	-	+	-	-	-	-	-	-	-	-	-	-	-
NINJ2	Oligodendrocytes	-	-	-	-	-	-	-	-	-	-	-	-	-	-	-	-	-	-	-	-	-	+	-
NKG7	Cytotoxic cells	-	-	-	-	-	-	-	-	-	-	-	-	-	-	-	-	-	-	-	-	-	-	-
NLGN1		-	-	-	-	-	-	-	-	-	-	-	-	-	-	-	-	+	-	-	+	-	-	-
NLGN2		-	-	-	-	-	-	-	-	-	-	-	-	-	-	-	-	+	-	-	+	-	-	-
NLRP3		-	-	-	-	-	-	-	-	-	-	-	-	-	+	-	-	-	+	-	-	-	-	-
NOD1		-	-	-	-	+	-	-	-	+	-	-	-	-	+	-	-	-	-	-	-	-	-	-
NOSTRIN	Endothelial cells	-	-	-	-	-	-	-	-	-	-	-	-	-	-	-	-	-	-	-	-	-	-	-
NPL		-	-	-	-	-	-	-	-	-	-	-	-	-	-	-	-	-	+	-	-	-	-	-
NPNT		-	-	-	-	-	-	-	-	-	-	-	-	-	-	-	-	-	+	-	-	-	-	-
NPTX1		-	-	-	-	-	-	-	-	-	-	-	-	-	-	-	-	-	-	-	+	-	-	-
NQO1		-	-	-	-	-	-	-	+	-	-	-	-	-	-	-	-	-	-	-	-	-	-	-
NRGN		-	-	-	-	-	-	-	-	-	-	-	-	-	-	-	-	-	-	-	+	-	-	-
NRM		-	-	-	-	-	-	-	-	-	-	-	-	-	-	-	-	-	+	-	-	-	-	-
NRP2		-	+	-	-	-	-	-	-	-	-	-	-	-	-	-	-	-	+	-	-	-	-	-
NTHL1		-	-	-	-	-	-	-	-	-	+	-	-	-	-	-	-	-	-	-	-	-	-	-
NWD1	Astrocytes	-	-	-	+	-	-	-	-	-	-	-	-	-	-	-	-	-	-	-	-	-	-	-
OAS1		-	-	-	-	-	-	-	-	-	-	-	-	+	-	-	-	-	+	-	-	-	-	-
OGG1		-	-	-	-	-	-	-	-	-	+	-	-	-	-	-	-	-	-	-	-	-	-	-
OLFML3		-	-	-	-	-	-	-	-	-	-	-	-	-	-	-	-	+	-	-	-	-	-	-
OPALIN		-	-	-	-	-	-	-	-	-	-	-	-	-	-	-	-	-	-	-	-	-	+	-
OPTN		-	-	-	-	+	-	+	-	-	-	-	-	-	-	-	-	-	+	-	-	-	-	-
OSGIN1		-	-	-	-	-	-	-	+	-	-	-	-	-	-	-	-	-	-	-	-	-	-	-
OSMR		-	-	-	+	-	-	-	-	+	-	-	+	-	-	-	-	-	-	-	-	-	-	-
P2RX7		-	-	-	-	-	-	-	-	-	-	-	-	-	+	-	-	-	+	-	+	-	-	-
P2RY12		-	-	-	-	-	-	-	-	-	-	-	-	-	-	-	-	-	+	-	-	-	-	-
PACSIN1		-	-	-	-	-	-	-	-	-	-	-	-	-	-	-	-	-	+	-	-	-	-	-
PADI2		-	-	-	+	-	-	-	-	-	-	+	-	-	-	-	-	-	-	-	-	-	-	-
PAK1		+	+	-	-	-	-	-	-	-	-	-	+	-	+	-	-	-	+	-	-	-	-	-
PARP1		-	-	+	-	-	-	-	+	-	+	-	-	-	-	-	-	-	-	+	-	-	-	-
PARP2		-	-	-	-	-	-	-	-	-	+	-	-	-	-	-	-	-	-	-	-	-	-	-
PCNA		-	-	-	-	-	-	+	-	-	+	-	-	-	-	-	-	-	-	-	-	-	-	-
PDPN		-	-	-	-	-	-	-	-	-	-	-	-	-	-	-	-	+	-	-	-	-	-	-
PECAM1		-	-	-	-	-	-	-	-	-	-	-	-	-	-	-	-	+	-	-	-	-	-	-
PEX14		-	-	-	-	+	-	-	-	-	-	-	-	-	-	-	-	-	-	-	-	-	-	-
PIK3CA		+	+	+	-	+	+	-	-	+	-	-	+	-	+	+	+	-	-	-	-	-	-	-
PIK3CB		+	+	+	-	+	+	-	-	+	-	-	+	-	+	+	+	-	-	-	-	-	-	-
PIK3CD		+	-	+	-	+	-	-	-	+	-	-	+	-	+	-	-	-	-	-	-	-	-	-
PIK3CG		+	-	+	-	-	-	-	-	-	-	-	+	-	+	-	-	-	-	-	-	-	-	-
PIK3R1		+	+	+	-	+	+	-	-	+	-	-	+	-	+	+	+	-	-	-	-	-	-	-
PIK3R2		+	+	+	-	+	-	-	-	+	-	-	+	-	+	+	-	-	-	-	-	-	-	-
PIK3R5		+	-	+	-	-	-	-	-	-	-	-	+	-	+	-	-	-	-	-	-	-	-	-
PILRA		-	-	-	-	-	-	-	-	-	-	-	-	-	+	-	-	-	-	-	-	-	-	-
PILRB		-	-	-	-	-	-	-	-	-	-	-	-	-	+	-	-	-	-	-	-	-	-	-
PINK1		-	-	-	-	+	-	-	+	-	-	-	-	-	-	-	-	-	-	-	-	-	-	-
PLA2G4A		-	-	-	-	+	-	-	+	-	-	-	+	-	-	-	+	-	-	-	-	-	+	-
PLA2G5		-	-	-	-	+	-	-	-	-	-	-	+	-	-	-	-	-	-	-	-	-	-	-
PLCG2		+	-	-	-	-	-	-	-	-	-	-	+	-	+	-	-	-	-	+	-	-	-	-
PLD1		-	-	-	-	+	-	-	-	-	-	-	+	-	-	-	-	-	-	-	-	-	-	-
PLD2		-	-	-	-	+	-	-	-	-	-	-	+	-	-	-	-	-	-	-	-	-	-	-
PLEKHB1	Oligodendrocytes	-	-	-	-	-	-	-	-	-	-	-	-	-	-	-	-	-	-	-	+	-	-	-
PLEKHM1		-	-	-	-	-	-	-	-	-	-	-	-	-	-	-	-	-	-	-	-	-	+	-
PLLP	Oligodendrocytes	-	-	-	-	-	-	-	-	-	-	-	-	-	-	-	-	-	-	-	-	-	+	-
PLP1		-	-	-	-	-	-	-	-	-	-	-	-	-	-	-	-	-	-	-	-	-	+	-
PLXDC2		-	+	-	-	-	-	-	-	-	-	-	-	-	-	-	-	-	-	-	-	-	-	-
PLXNB3	Oligodendrocytes	-	-	-	-	-	-	-	-	-	-	-	-	-	-	-	-	-	-	-	-	-	+	-
PMP22		-	-	-	-	-	-	-	-	-	-	-	-	-	-	-	-	-	+	-	-	-	-	-
PMS2		-	-	-	-	-	-	-	-	-	+	-	-	-	-	-	-	-	-	-	-	-	-	-
PNOC	B-cells	-	-	-	-	-	-	-	-	-	-	-	-	-	-	-	-	-	-	-	-	-	-	-
POLE		-	-	-	-	-	-	+	-	-	+	-	-	-	-	-	-	-	-	-	-	-	-	-
PPFIA4		-	-	-	-	-	-	-	-	-	-	-	-	-	-	-	-	-	+	-	+	-	-	-
PPP3CA		+	-	+	-	-	-	-	-	-	-	-	+	-	+	-	-	-	-	-	-	-	-	+
PPP3CB		+	-	+	-	-	-	-	-	-	-	-	+	-	+	-	-	-	-	-	-	-	-	+
PPP3R1		+	-	+	-	-	-	-	-	-	-	-	+	-	+	-	-	-	-	-	-	-	-	+
PPP3R2		+	-	+	-	-	-	-	-	-	-	-	+	-	+	-	-	-	-	-	-	-	-	+
PRDX1		-	-	-	-	-	-	-	+	-	-	-	-	-	-	-	-	-	-	-	-	-	-	-
PRF1	Cytotoxic cells	-	-	+	-	-	-	-	-	-	-	-	-	-	+	-	-	-	-	-	-	-	-	-
PRKACA		+	+	+	-	+	-	+	-	+	-	-	+	-	-	-	+	-	-	-	+	-	-	+
PRKACB		+	+	+	-	+	-	-	-	-	-	-	+	-	-	-	+	-	-	-	+	-	-	+
PRKAR1A		-	-	+	-	-	-	-	-	-	-	-	+	-	-	-	-	-	-	-	-	-	-	-
PRKAR2A		-	-	+	-	-	-	-	-	-	-	-	+	-	-	-	-	-	-	-	-	-	-	-
PRKAR2B		-	-	+	-	-	-	+	-	-	-	-	+	-	-	-	-	-	-	-	-	-	-	-
PRKCE		-	-	-	-	+	-	-	-	-	-	-	+	-	-	-	-	-	-	-	-	-	-	-
PRKCQ	Oligodendrocytes	+	-	+	-	+	-	-	-	-	-	-	-	-	-	-	-	-	-	+	-	-	+	-
PRKDC		-	-	-	-	-	-	+	-	-	+	-	-	-	+	-	-	-	-	-	-	-	-	-
PROS1		-	-	-	-	+	-	-	-	-	-	-	-	-	-	-	-	-	-	-	-	-	-	-
PSEN2		-	-	-	-	-	-	-	-	-	-	-	+	-	-	-	-	-	+	-	-	+	-	-
PSMB8		+	+	+	+	-	-	+	-	+	-	-	+	+	-	+	-	-	+	+	-	-	-	+
PTEN		+	-	-	-	+	-	-	-	-	+	-	+	-	-	-	+	-	-	-	-	-	-	-
PTGER3		-	-	-	-	-	-	-	-	-	-	-	-	-	-	-	-	-	+	-	+	-	-	-
PTGER4	Exhausted CD8	-	-	-	-	-	-	-	-	-	-	-	-	-	-	-	-	-	+	-	+	-	-	-
PTGS2		-	-	-	+	-	-	-	+	-	-	-	-	-	+	-	+	-	+	+	-	-	-	-
PTMS		-	-	-	-	-	-	-	-	-	-	-	-	-	-	-	-	-	+	-	-	-	-	-
PTPN6		+	-	-	-	-	-	-	-	+	-	-	+	+	+	-	-	-	-	-	-	-	-	-
PTPRC	CD45+ cells	+	-	-	-	-	-	-	-	-	-	-	-	-	-	-	-	+	-	-	-	-	-	-
PTTG1		-	-	-	-	-	-	+	-	-	+	-	-	-	-	-	-	-	-	-	-	-	-	-
PTX3		-	-	-	+	-	-	-	-	-	-	-	-	-	-	-	-	-	-	-	-	-	-	-
PYCARD		-	-	+	-	-	-	-	-	-	-	-	-	-	+	-	-	-	-	-	-	-	-	-
RAB6B		-	-	-	-	-	-	-	-	-	-	-	-	-	-	-	-	-	+	-	-	-	-	-
RAB7A		+	-	-	-	+	-	-	-	-	-	-	-	-	-	-	-	-	-	-	-	-	-	-
RAC1		+	+	-	-	+	-	-	-	-	-	-	+	-	+	-	-	-	-	-	+	-	-	+
RAC2		+	-	-	-	+	-	-	-	-	-	-	+	-	+	-	-	-	-	-	-	-	-	+
RAD1		-	-	-	-	-	-	+	-	-	+	-	-	-	-	-	-	-	-	-	-	-	-	-
RAD17		-	-	-	-	-	-	+	-	-	+	-	-	-	-	-	-	-	-	-	-	-	-	-
RAD50		-	-	-	-	-	-	+	+	-	+	-	-	-	-	-	-	-	-	-	-	-	-	-
RAD51		-	-	-	-	-	-	+	-	-	+	-	-	-	-	-	-	-	-	-	-	-	-	-
RAD51B		-	-	-	-	-	-	-	-	-	+	-	-	-	-	-	-	-	-	-	-	-	-	-
RAD51C		-	-	-	-	-	-	+	-	-	+	-	-	-	-	-	-	-	-	-	-	-	-	-
RAD9A		-	-	-	-	-	-	+	-	-	+	-	-	-	-	-	-	-	-	-	-	-	-	-
RAG1		-	-	-	-	-	-	-	-	-	-	-	+	-	-	-	-	-	-	-	-	-	-	-
RALA		-	-	-	-	+	-	-	-	-	-	-	+	-	-	-	-	-	-	-	+	-	-	-
RALB		-	-	-	-	+	-	-	-	-	-	-	+	-	-	-	-	-	-	-	-	-	-	-
RAPGEF3		+	-	-	-	+	-	-	-	-	-	-	-	-	-	-	-	-	-	-	-	-	-	-
RB1CC1		-	-	-	-	+	-	-	+	-	-	-	-	-	-	-	-	-	-	-	-	-	-	-
RBFOX3		-	-	-	-	-	-	-	-	-	-	-	-	-	-	-	-	-	-	-	+	-	-	-
RELA		+	-	+	-	-	-	-	+	+	-	-	+	+	+	-	-	-	-	+	-	-	-	-
RELB		-	-	-	-	-	-	-	-	+	-	-	+	+	-	-	-	-	-	+	-	-	-	-
RELN		-	-	-	-	-	-	-	-	-	-	-	+	-	-	-	-	+	-	-	+	-	-	-
RGL1		-	-	-	-	-	-	-	-	-	-	-	+	-	-	-	-	-	+	-	-	-	-	-
RHOA		-	+	-	-	+	-	-	-	-	-	-	+	-	-	-	-	-	-	-	-	-	-	+
RIPK1		-	-	+	-	-	-	-	-	-	-	-	-	-	+	-	-	-	-	+	-	-	-	-
RIPK2		+	-	+	-	-	-	-	-	+	-	-	+	-	+	-	-	-	-	-	-	-	-	-
RNF8		-	-	-	-	-	-	+	-	-	+	-	-	-	-	-	-	-	-	-	-	-	-	-
RPA1		-	-	-	-	-	-	+	+	-	+	-	-	-	-	-	-	-	-	-	-	-	-	-
RPL28		-	-	-	-	-	-	-	-	-	-	-	-	-	-	-	-	-	+	-	-	-	-	-
RPL29		-	-	-	-	-	-	-	-	-	-	-	-	-	-	-	-	-	+	-	-	-	-	-
RPL36AL		-	-	-	-	-	-	-	-	-	-	-	-	-	-	-	-	-	+	-	-	-	-	-
RPL9		-	-	-	-	-	-	-	-	-	-	-	-	-	-	-	-	-	+	-	-	-	-	-
RPS10		-	-	-	-	-	-	-	-	-	-	-	-	-	-	-	-	-	+	-	-	-	-	-
RPS2		-	-	-	-	-	-	-	-	-	-	-	-	-	-	-	-	-	+	-	-	-	-	-
RPS21		-	-	-	-	-	-	-	-	-	-	-	-	-	-	-	-	-	+	-	-	-	-	-
RPS3		-	-	-	-	-	-	-	-	-	-	-	-	-	-	-	-	-	+	-	-	-	-	-
RPS9		-	-	-	-	-	-	-	-	-	-	-	-	-	-	-	-	-	+	-	-	-	-	-
RRM2		-	-	-	-	-	-	+	-	-	+	-	-	-	-	-	-	-	+	-	-	-	-	-
RSAD2		-	-	-	-	-	-	-	-	-	-	-	-	+	-	-	-	-	+	-	-	-	-	-
RTN4RL1		-	-	-	-	-	-	-	-	-	-	-	-	-	-	-	-	-	+	-	-	-	-	-
S100A10		-	-	-	+	-	-	-	-	-	-	-	-	-	-	-	-	-	-	-	-	-	-	-
S100A12	Neutrophils	-	-	-	-	-	-	-	-	-	-	-	-	-	+	-	-	-	-	-	-	-	-	-
S100B		-	-	-	+	-	-	-	-	-	-	-	+	+	+	-	-	-	-	-	-	-	-	-
S1PR3		-	-	-	+	-	-	-	-	-	-	-	-	-	-	-	-	-	-	-	+	-	-	-
S1PR4		-	-	-	-	-	-	-	-	-	-	-	-	-	-	-	-	-	-	-	+	-	+	-
S1PR5		-	-	-	-	-	-	-	-	-	-	-	-	-	-	-	-	-	-	-	+	-	+	-
SALL1		-	-	-	-	-	-	-	-	-	-	+	-	-	-	-	-	-	-	-	-	-	-	-
SELL		+	-	-	-	-	-	-	-	-	-	-	-	-	-	-	-	+	-	-	-	-	-	-
SERPINA3		-	-	-	+	-	-	-	-	-	-	-	-	-	-	-	-	-	-	-	-	-	-	-
SERPINE1		-	-	-	-	+	-	-	-	-	+	-	-	-	-	-	-	+	-	-	-	-	-	-
SERPINF1		-	-	-	-	-	-	-	-	-	-	-	-	-	-	-	-	-	+	-	-	-	-	+
SERPING1		-	-	-	+	-	-	-	-	-	-	-	-	-	-	-	-	-	-	-	-	-	-	-
SESN1		-	-	-	-	-	-	-	-	-	+	-	-	-	-	-	-	-	-	-	-	-	-	-
SESN2		-	-	-	-	-	-	-	-	-	+	-	-	-	-	-	-	-	-	-	-	-	-	-
SETD1A		-	-	-	-	-	-	-	-	-	-	+	-	-	-	-	-	-	-	-	-	-	-	-
SETD1B		-	-	-	-	-	-	-	-	-	-	+	-	-	-	-	-	-	-	-	-	-	-	-
SETD2		-	-	-	-	-	-	-	-	-	-	+	-	-	-	-	-	-	-	-	-	-	-	-
SETD7		-	-	-	-	-	-	-	-	-	-	+	-	-	-	-	-	-	-	-	-	-	-	-
SETDB1		-	-	-	-	-	-	-	-	-	-	+	-	-	-	-	-	-	-	-	-	-	-	-
SFTPD		+	-	-	-	+	-	-	-	-	-	-	-	-	+	-	-	-	-	-	-	-	-	-
SH2D1A	T-cells	+	-	-	-	-	-	-	-	-	-	-	-	-	+	-	-	-	-	-	-	-	-	-
SHANK3		-	-	-	-	-	-	-	-	-	-	-	-	-	-	-	-	-	-	-	+	-	-	-
SIGLEC1		+	-	-	-	+	-	-	-	-	-	-	-	-	-	-	-	+	-	-	-	-	-	-
SIGLEC8		+	-	-	-	-	-	-	-	-	-	-	-	-	-	-	-	-	-	-	-	-	-	-
SIN3A		-	-	-	-	-	-	-	-	-	-	+	-	-	-	-	-	-	-	-	-	-	-	-
SIRT1		-	-	-	-	-	+	-	+	-	-	+	-	-	-	-	-	-	-	-	-	-	-	-
SLAMF8		-	-	-	-	-	-	-	-	-	-	-	-	-	-	-	-	-	+	-	-	-	-	-
SLAMF9		-	-	-	-	-	-	-	-	-	-	-	-	-	-	-	-	-	+	-	-	-	-	-
SLC10A6		-	-	-	+	-	-	-	-	-	-	-	-	-	-	-	-	-	-	-	-	-	-	-
SLC17A6	Neurons	-	-	-	-	-	-	-	-	-	-	-	-	-	-	-	-	-	-	-	+	-	-	-
SLC17A7		-	-	-	-	-	-	-	-	-	-	-	-	-	-	-	-	-	-	-	+	-	-	-
SLC1A3		-	-	-	+	-	-	-	-	-	-	-	-	-	-	-	-	-	-	-	+	-	-	-
SLC2A1		-	-	-	-	-	-	-	-	-	-	-	-	-	-	-	-	-	+	-	-	-	-	-
SLC2A5		-	-	-	-	-	-	-	-	-	-	-	-	-	-	-	-	-	+	-	-	-	-	-
SLC44A1		-	-	-	-	-	-	-	-	-	-	-	-	-	-	-	-	-	+	-	-	-	-	-
SLC6A1		-	-	-	+	-	-	-	-	-	-	-	-	-	-	-	-	-	-	-	+	-	-	-
SLCO2B1		-	-	-	-	-	+	-	-	-	-	-	-	-	-	-	-	-	-	-	-	-	-	-
SLFN11		-	-	-	+	-	-	-	-	-	-	-	-	-	-	-	-	-	-	-	-	-	-	-
SMARCA4		-	-	-	-	-	-	-	-	-	-	+	-	-	-	-	-	-	-	-	-	-	-	+
SMARCA5		-	-	-	-	-	-	+	-	-	+	+	-	-	-	-	-	-	-	-	-	-	-	-
SMARCD1		-	-	-	-	-	-	-	-	-	-	+	-	-	-	-	-	-	-	-	-	-	-	-
SMC1A		-	-	-	-	-	-	+	-	-	+	-	-	-	-	-	-	-	-	-	-	-	-	-
SNCA		-	-	-	-	-	-	-	+	-	-	-	-	-	-	-	-	-	+	-	-	-	-	-
SOCS3		+	-	-	+	-	-	-	-	+	-	-	-	+	+	-	-	-	-	-	-	-	-	-
SOD2		-	-	-	-	-	-	-	+	-	-	-	-	-	-	-	-	-	+	-	-	-	-	-
SOX10	Oligodendrocytes	-	-	-	-	-	-	-	-	-	-	-	-	-	-	-	-	-	-	-	-	-	+	-
SOX4		-	-	-	-	-	-	-	-	-	-	-	-	-	-	-	-	-	+	-	-	-	-	+
SOX9	Astrocytes	-	-	-	+	-	-	-	-	-	-	-	-	-	-	-	-	-	-	-	-	-	-	+
SPHK1		-	+	-	+	-	-	-	-	-	-	-	-	-	-	-	-	-	-	-	-	-	-	-
SPIB	B-cells	-	-	-	-	-	-	-	-	-	-	-	-	-	-	-	-	-	-	-	-	-	-	-
SPINT1		-	-	-	-	-	-	-	-	-	-	-	-	-	-	-	-	-	+	-	-	-	-	-
SPP1		-	-	-	-	-	-	-	-	-	-	-	+	-	-	-	-	+	+	-	-	-	-	-
SQSTM1		-	-	-	-	+	-	-	-	+	-	-	+	-	-	-	-	-	-	-	-	-	-	-
SRGN		-	-	-	+	-	-	-	-	-	-	-	-	+	-	-	-	-	-	-	-	-	-	-
SRXN1		-	-	-	-	-	-	-	+	-	-	-	-	-	-	-	-	-	-	-	-	-	-	-
ST3GAL6		-	-	-	-	-	-	-	-	-	-	-	-	-	-	-	-	-	+	-	-	+	-	-
ST8SIA6		-	-	-	-	-	-	-	-	-	-	-	-	-	-	-	-	-	+	-	-	-	-	-
STAT1		-	-	-	-	-	-	-	-	+	-	-	+	+	-	-	-	-	+	-	-	-	-	-
STEAP4		-	-	-	+	-	-	-	-	-	-	-	-	-	-	-	-	-	-	-	-	-	-	-
STMN1		-	-	-	-	-	-	-	-	-	-	-	+	-	-	-	-	-	+	-	-	-	-	-
STX18		-	-	-	-	+	-	-	-	-	-	-	-	-	-	-	-	-	-	-	-	-	-	-
SUMO1		-	-	-	-	-	-	+	-	+	+	-	-	+	-	-	-	-	-	-	-	-	-	-
SUV39H1		-	-	-	-	-	-	-	-	-	-	+	-	-	-	-	-	-	-	-	-	-	-	-
SUV39H2		-	-	-	-	-	-	-	-	-	-	+	-	-	-	-	-	-	-	-	-	-	-	-
SUZ12		-	-	-	-	-	-	-	+	-	-	+	-	-	-	-	-	-	-	-	-	-	-	-
SYK		+	-	-	-	+	-	-	-	+	-	-	+	-	+	-	-	-	-	+	-	-	-	-
SYN2		-	-	-	-	-	-	-	-	-	-	-	-	-	-	-	-	-	-	-	+	-	-	-
SYP		-	-	-	-	-	-	-	-	-	-	-	-	-	-	-	-	-	-	-	+	-	-	-
TARBP2		-	-	-	-	-	-	-	-	-	-	+	-	-	-	-	-	-	-	-	-	-	-	-
TBC1D4		-	-	-	-	-	-	-	-	-	-	-	-	-	-	-	-	-	+	-	+	-	-	-
TBR1	Neurons	-	-	-	-	-	-	-	-	-	-	-	-	-	-	-	-	-	-	-	+	-	-	-
TBX21	Th1 cells	-	-	-	-	-	-	-	-	-	-	-	-	-	-	-	-	-	-	-	-	-	-	-
TCIRG1		-	-	-	-	+	-	-	-	-	-	-	+	-	-	+	-	-	-	-	-	-	-	-
TCL1A	B-cells	-	-	-	-	-	-	-	-	-	-	-	+	-	-	-	-	-	-	-	-	-	-	-
TET1		-	-	-	-	-	-	-	-	-	-	+	-	-	-	-	-	-	-	-	-	-	-	-
TFG		-	-	+	-	-	-	-	-	-	-	-	-	-	-	-	-	-	-	-	+	-	-	-
TGFA		-	-	-	+	-	-	-	-	-	-	-	-	-	-	-	-	-	+	-	+	-	-	-
TGFB1		-	-	-	-	-	-	+	-	+	-	-	+	-	-	-	-	+	+	-	-	-	-	-
TGFBR1		-	-	-	-	-	-	-	-	+	-	-	+	-	-	-	-	-	-	-	-	-	-	-
TGM1		-	-	-	+	-	-	-	-	-	-	-	-	-	-	-	-	-	-	-	-	-	-	-
TGM2		-	-	-	-	+	-	-	-	-	-	-	-	-	-	-	-	-	+	-	-	-	-	-
TIE1	Endothelial cells	-	-	-	-	-	-	-	-	-	-	-	-	-	-	-	-	-	-	-	-	-	-	-
TIMELESS		-	-	-	-	-	-	+	-	-	+	-	-	-	-	-	-	-	-	-	-	-	-	-
TIMP1		-	-	-	+	-	-	-	-	-	-	-	-	-	-	-	-	+	-	-	-	-	-	-
TLE3		-	-	-	-	-	-	-	-	-	-	-	-	-	-	-	-	-	+	-	-	+	-	+
TLR2	Microglia	-	-	-	-	-	-	-	-	-	-	-	+	-	+	-	-	-	+	-	-	-	-	-
TLR4		-	-	+	-	-	-	-	-	-	-	-	+	+	+	-	-	-	-	+	-	-	-	-
TLR7		-	-	-	-	-	-	-	-	-	-	-	-	-	+	-	-	-	+	-	-	-	-	-
TM4SF1		-	-	-	+	-	-	-	-	-	-	-	-	-	-	-	-	-	-	-	-	-	-	-
TMC7		-	-	-	-	-	-	-	-	-	-	-	-	-	-	-	-	-	+	-	-	-	-	-
TMCC3		-	-	-	-	-	-	-	-	-	-	-	-	-	-	-	-	-	+	-	-	-	-	-
TMEM100		-	-	-	-	-	-	-	-	-	-	-	-	-	-	-	-	-	+	-	-	-	-	-
TMEM119		-	-	-	-	-	-	-	-	-	-	-	-	-	-	-	-	-	+	-	-	-	-	-
TMEM144		-	-	-	-	-	-	-	-	-	-	-	-	-	-	-	-	-	+	-	-	-	-	-
TMEM173		-	-	-	-	-	-	-	-	-	-	-	-	+	+	-	-	-	+	-	-	-	-	-
TMEM204		-	-	-	-	-	-	-	-	-	-	-	-	-	-	-	-	-	+	-	-	-	-	-
TMEM206		-	-	-	-	-	-	-	-	-	-	-	-	-	-	-	-	-	+	-	-	-	-	-
TMEM37		-	-	-	-	-	-	-	-	-	-	-	-	-	-	-	-	-	+	-	-	-	-	-
TMEM64		-	-	-	-	-	-	-	-	-	-	-	-	-	-	-	-	-	+	-	-	-	-	-
TMEM88B	Oligodendrocytes	-	-	-	-	-	-	-	-	-	-	-	-	-	-	-	-	-	-	-	-	-	-	-
TNF	Microglia	-	-	+	-	-	-	-	+	+	-	-	+	+	+	-	-	-	+	+	-	-	-	-
TNFRSF10B		-	-	+	-	-	-	-	-	+	+	-	-	-	+	-	-	-	-	-	-	-	-	-
TNFRSF11B		-	-	+	-	-	-	-	-	+	-	-	-	-	-	-	-	-	-	+	-	-	-	-
TNFRSF12A		-	-	-	-	-	-	-	-	+	-	-	-	+	-	-	-	-	-	+	-	-	-	-
TNFRSF13C		-	-	-	-	-	-	-	-	+	-	-	-	+	-	-	-	-	-	+	-	-	-	-
TNFRSF17	B-cells	-	-	-	-	-	-	-	-	+	-	-	-	-	-	-	-	-	-	+	-	-	-	-
TNFRSF1A		-	-	+	-	-	-	-	-	+	-	-	+	-	+	-	-	-	-	+	-	-	-	-
TNFRSF1B		-	-	+	-	-	-	-	-	+	-	-	-	-	+	-	-	-	-	+	-	-	-	-
TNFRSF25		-	-	+	-	-	-	-	-	+	-	-	-	-	-	-	-	-	-	+	-	-	-	-
TNFRSF4		-	-	-	-	-	-	-	-	+	-	-	-	+	-	-	-	-	-	+	-	-	-	-
TNFSF10		-	-	+	-	-	-	-	-	+	-	-	-	-	+	-	-	-	-	-	-	-	-	-
TNFSF12		-	-	-	-	-	-	-	-	+	-	-	-	+	-	-	-	-	-	+	-	-	-	-
TNFSF13B		-	-	-	-	-	-	-	-	+	-	-	-	+	-	-	-	-	-	+	-	-	-	-
TNFSF4		-	-	-	-	-	-	-	-	+	-	-	-	+	-	-	-	-	-	+	-	-	-	-
TNFSF8		-	-	+	-	-	-	-	-	+	-	-	-	-	-	-	-	-	-	-	-	-	-	-
TOP2A		-	-	+	-	-	-	+	-	-	-	-	-	-	-	-	-	-	-	-	-	-	-	-
TOPBP1		-	-	-	-	-	-	-	-	-	+	-	-	-	-	-	-	-	-	-	-	-	-	-
TP53		-	-	+	-	-	-	+	+	-	+	-	+	-	-	-	-	-	-	-	-	+	-	+
TP53BP2		-	-	+	-	-	-	-	-	-	-	-	-	-	-	-	-	-	-	-	-	-	-	-
TP73		-	-	-	-	-	-	-	-	-	+	-	-	-	-	-	-	-	-	-	-	-	-	-
TPD52		-	-	-	-	-	-	-	-	-	-	-	-	-	-	-	-	-	+	-	+	-	-	-
TPSB2	Mast cells	-	-	-	-	-	-	-	-	-	-	-	-	-	-	-	-	-	-	-	-	-	-	-
TRADD		-	-	+	-	-	-	-	-	-	-	-	-	-	+	-	-	-	-	+	-	-	-	-
TRAF1		-	-	+	-	-	-	-	-	-	-	-	-	-	+	-	-	-	-	+	-	-	-	-
TRAF2		-	-	+	-	-	-	-	-	+	-	-	+	+	+	-	-	-	-	+	-	-	-	-
TRAF3		-	-	+	-	-	-	-	-	+	-	-	-	+	+	-	-	-	-	+	-	-	-	-
TRAF6		+	-	+	-	+	-	-	-	+	-	-	+	-	+	-	-	-	-	+	-	-	-	-
TRAT1	T-cells	+	-	-	-	-	-	-	-	-	-	-	+	-	-	-	-	-	-	-	-	-	-	-
TREM1		+	-	-	-	-	-	-	-	-	-	-	-	-	-	-	-	-	+	-	-	-	-	-
TREM2		+	-	-	-	-	-	-	-	-	-	-	-	+	-	-	-	-	+	-	-	-	-	-
TRIM47		-	-	-	-	-	-	-	-	-	-	-	-	-	-	-	-	-	+	-	-	-	-	-
TRPA1		-	-	-	-	-	-	-	-	-	-	-	-	+	-	-	-	-	-	-	-	-	-	-
TRPM4		-	-	-	-	-	-	-	-	-	-	-	-	+	-	-	-	-	-	-	-	-	-	-
TSPAN18		-	-	-	-	-	-	-	-	-	-	-	-	-	-	-	-	-	+	-	-	-	-	-
TTR		-	-	-	-	-	-	-	-	-	-	-	-	-	-	-	-	+	-	-	-	-	-	-
TUBB3		+	-	+	-	-	-	+	-	-	-	-	-	-	-	-	-	-	-	-	+	-	-	-
TUBB4A		+	-	+	-	-	-	+	-	-	-	-	-	-	-	-	-	-	-	-	+	-	-	-
TXNRD1		-	-	-	-	-	-	-	+	-	-	-	-	-	-	-	-	-	-	-	-	-	-	-
TYROBP		+	-	-	-	-	-	-	-	-	-	-	-	-	+	-	-	-	-	-	-	-	-	-
UGT8	Oligodendrocytes	-	-	-	-	-	-	-	-	-	-	-	-	-	-	-	+	-	-	-	-	-	+	-
ULK1		-	-	-	-	+	-	-	+	-	-	-	-	-	-	-	-	-	-	-	-	-	-	-
UNG		-	-	-	-	-	-	-	-	-	+	-	-	-	-	-	-	-	-	-	-	-	-	-
UTY		-	-	-	-	-	-	-	-	-	-	+	-	-	-	-	-	-	-	-	-	-	-	-
VAMP7		-	-	-	-	+	-	-	-	-	-	-	-	-	-	-	-	-	-	-	+	-	-	-
VAV1		+	+	-	-	+	-	-	-	+	-	-	+	-	+	-	-	-	-	-	-	-	-	-
VEGFA		-	+	-	-	-	-	-	+	+	-	-	+	-	-	-	-	-	+	-	-	-	-	-
VIM		-	-	+	+	-	-	-	-	-	-	-	-	-	-	-	-	-	-	-	-	-	-	-
VPS4A		-	-	-	-	+	-	-	-	-	-	-	-	-	-	-	-	-	-	-	+	-	-	-
VPS4B		-	-	-	-	+	-	-	-	-	-	-	-	-	-	-	-	-	-	-	+	-	-	-
WAS		+	-	-	-	+	-	-	-	-	-	-	-	-	-	-	-	-	-	-	-	-	-	-
WDR5		-	-	-	-	-	-	-	-	-	-	+	-	-	-	-	-	-	-	-	-	-	-	-
XCL1	NK cells	-	-	-	-	-	-	-	-	+	-	-	-	-	-	-	-	-	-	-	-	-	-	-
XIAP		-	-	+	-	-	-	-	-	-	-	-	-	-	+	-	-	-	-	+	-	-	-	+
XRCC6		-	-	-	-	-	-	-	-	-	+	-	-	-	+	-	-	-	-	-	-	-	-	-
ZBP1		-	-	-	-	-	-	-	-	-	-	-	-	-	+	-	-	-	+	-	-	-	-	-
ZNF367		-	-	-	-	-	-	-	-	-	-	-	-	-	-	-	-	-	+	-	-	-	-	-
© 2017 NanoString Technologies, all rights reserved																								LBL-10496-01

## Sheet: Themes
nCounter® Human Neuroinflammation Panel - Themes
Gene	Immunity and Inflammation	Neurobiology and Neuropathology	Metabolism and Stress
ABCC3	+	-	-
ABCC8	+	+	-
ABL1	-	+	+
ADAMTS16	+	+	-
ADRA2A	+	+	-
AGO4	+	+	+
AGT	-	+	-
AK1	+	-	-
AKT1	+	+	+
AKT2	+	+	+
ALDH1L1	-	+	-
AMBRA1	-	-	+
AMIGO2	-	+	-
ANAPC15	-	+	+
ANXA1	-	-	+
APC	-	+	-
APEX1	-	+	-
APOE	+	+	+
ARC	-	+	-
ARHGAP24	+	-	-
ARID1A	-	+	-
ASB2	+	-	-
ASH2L	-	+	-
ASPH	+	-	-
ATF3	+	-	-
ATG14	-	-	+
ATG3	-	-	+
ATG5	+	-	+
ATG7	+	-	+
ATG9A	-	-	+
ATM	+	+	+
ATP6V0E1	+	+	-
ATP6V1A	+	+	-
ATR	-	+	+
AXL	+	+	+
B3GNT5	-	+	-
BAD	+	+	+
BAG3	-	+	+
BAG4	+	+	+
BAK1	-	+	-
BARD1	-	+	-
BAX	-	+	-
BBC3	-	+	-
BCAS1	-	+	-
BCL10	+	+	-
BCL2	+	+	+
BCL2A1	+	+	-
BCL2L1	+	+	+
BCL2L11	-	+	-
BCL2L2	-	+	-
BDNF	-	+	-
BECN1	-	-	+
BID	+	+	-
BIK	-	+	-
BIN1	+	-	-
BIRC2	+	+	-
BIRC3	+	+	-
BIRC5	-	+	-
BLK	+	-	-
BLM	-	+	-
BLNK	+	-	-
BMI1	-	+	+
BNIP3	+	+	+
BNIP3L	-	+	+
BOK	-	+	-
BOLA2	+	-	-
BRAF	+	+	-
BRCA1	-	+	-
BRD2	-	+	-
BRD3	-	+	-
BRD4	-	+	-
BTK	+	-	-
C1QA	+	-	-
C1QB	+	-	-
C1QC	+	-	-
C3	+	-	+
C3AR1	+	+	-
C4A	-	+	-
C5AR1	+	+	-
C6	+	-	-
CABLES1	-	+	-
CALCOCO2	-	-	+
CALR	+	+	+
CAMK4	-	+	-
CASP1	+	+	-
CASP2	+	+	-
CASP3	+	+	+
CASP4	+	+	-
CASP6	-	+	-
CASP7	+	+	-
CASP8	+	+	-
CASP9	+	+	-
CASS4	+	-	-
CCL2	+	+	-
CCL3	+	-	-
CCL4	+	-	-
CCL5	+	-	+
CCL7	+	-	-
CCNG2	-	+	-
CCNI	-	+	-
CCR2	+	-	-
CCR5	+	-	-
CD109	-	+	-
CD14	+	+	+
CD163	-	+	-
CD19	+	+	-
CD209	-	-	-
CD24	+	-	-
CD244	+	-	-
CD300LF	+	-	-
CD33	+	-	-
CD36	+	+	+
CD3D	+	-	-
CD3E	+	-	-
CD3G	+	-	-
CD40	+	+	-
CD44	+	+	+
CD47	-	+	+
CD6	-	+	-
CD68	+	-	-
CD69	+	-	-
CD70	+	+	-
CD72	+	-	-
CD74	+	-	-
CD83	+	-	-
CD84	-	-	-
CD86	+	+	-
CD8A	+	+	-
CD8B	+	+	-
CDC25A	-	+	-
CDC7	-	+	-
CDK20	-	+	-
CDKN1A	+	+	+
CDKN1C	-	+	-
CEACAM3	-	-	+
CFLAR	+	+	+
CH25H	+	-	-
CHEK1	-	+	-
CHEK2	-	+	-
CHN2	+	-	-
CHST8	+	-	-
CHUK	+	+	-
CIDEA	-	+	-
CIDEB	-	+	-
CKS1B	-	+	-
CLCF1	+	+	-
CLDN5	-	+	-
CLEC7A	-	-	+
CLIC4	+	-	+
CLN3	-	-	+
CLSTN1	+	-	-
CNN2	-	-	+
CNP	-	+	-
CNTNAP2	-	+	-
COA5	+	-	-
COL6A3	+	+	-
COTL1	+	-	-
COX5B	+	-	-
CP	-	+	-
CPA3	-	-	-
CREB1	+	+	+
CREBBP	+	+	+
CREM	-	+	-
CRIP1	+	-	-
CRYBA4	+	-	-
CSF1	+	+	+
CSF1R	+	+	-
CSF2RB	+	+	-
CSF3R	+	+	-
CSK	+	+	+
CST7	+	-	-
CTSE	+	-	-
CTSF	+	-	-
CTSS	+	+	-
CTSW	-	-	-
CX3CL1	+	-	-
CX3CR1	+	-	-
CXCL10	+	+	-
CXCL9	+	+	-
CYCS	-	+	+
CYP27A1	+	-	-
CYP7B1	+	-	-
CYTIP	+	-	-
DAB2	+	+	-
DAPK1	-	+	+
DDB2	-	+	-
DDX58	+	-	-
DICER1	-	+	-
DLG1	-	+	-
DLG4	+	+	-
DLX1	-	+	-
DLX2	-	+	-
DNA2	-	+	-
DNMT1	-	+	-
DNMT3A	-	+	-
DNMT3B	-	+	-
DOCK1	-	+	+
DOCK2	-	-	+
DOT1L	-	+	-
DST	+	+	-
DUOXA1	+	-	-
DUSP7	+	+	-
E2F1	-	+	+
EED	-	+	+
EEF2K	+	+	-
EGFR	+	+	-
EGR1	+	+	-
EHMT2	-	+	+
EIF1	-	+	-
EMCN	-	-	-
EMP1	-	+	-
ENPP6	-	+	-
ENTPD2	-	+	-
EOMES	-	-	-
EP300	+	+	+
EPCAM	-	+	-
EPG5	-	-	+
EPSTI1	+	-	-
ERBB3	+	+	-
ERCC2	+	+	-
ESAM	-	+	-
ETS2	+	+	+
EXO1	-	+	-
EZH1	-	+	-
EZH2	-	+	+
F3	+	-	-
FA2H	-	+	+
FABP5	+	-	-
FADD	+	+	-
FANCC	-	+	-
FANCD2	-	+	-
FANCG	-	+	-
FAS	+	+	+
FASLG	+	+	-
FBLN5	-	+	-
FCAR	-	-	-
FCER1G	+	-	+
FCGR1A	+	-	+
FCGR2B	+	-	+
FCGR3A	+	-	+
FCRLA	+	-	-
FCRLB	+	-	-
FDXR	-	+	-
FEN1	-	+	-
FGD2	+	+	-
FGF13	+	+	-
FGL2	+	-	-
FKBP5	-	+	-
FLT1	+	+	-
FOS	+	+	+
FOXP3	-	-	-
FPR1	-	+	-
FSCN1	+	-	-
FYN	+	+	+
GADD45A	-	+	-
GADD45G	-	+	-
GAL3ST1	-	+	+
GBA	+	-	+
GBP2	+	+	-
GCLC	+	-	-
GDPD2	-	+	+
GJA1	-	+	-
GJB1	-	+	-
GNA15	+	-	-
GNLY	-	-	-
GPR183	+	-	-
GPR34	+	-	-
GPR62	-	+	-
GPR84	+	-	-
GRAP	+	+	-
GRIA1	-	+	-
GRIA2	-	+	-
GRIA4	-	+	-
GRIN2A	+	+	-
GRIN2B	+	+	-
GRM2	-	+	-
GRM3	-	+	-
GRN	+	-	-
GSN	+	+	-
GSTM1	+	-	+
GZMA	-	+	-
GZMB	+	+	-
H2AFX	-	+	+
HAT1	-	+	-
HCAR2	+	-	-
HDAC1	-	+	-
HDAC2	-	+	+
HDAC4	-	+	-
HDAC6	-	+	+
HDC	-	-	-
HELLS	-	+	-
HIF1A	+	+	+
HILPDA	+	-	-
HIRA	-	+	+
HIST1H1D	+	+	+
HLA-E	+	+	-
HMGB1	+	+	+
HMOX1	-	-	+
HOMER1	-	+	-
HPGDS	-	-	+
HPRT1	-	+	-
HPS4	+	-	-
HRK	-	+	-
HSD11B1	-	-	-
HSPB1	-	+	+
HUS1	-	+	-
ICAM2	+	+	-
IFI30	+	-	-
IFIH1	+	-	-
IFITM2	+	-	-
IFITM3	+	-	-
IFNAR1	+	+	-
IFNAR2	+	+	-
IGF1	+	+	+
IGF1R	-	+	+
IGF2R	+	+	-
IGSF10	+	-	-
IGSF6	+	-	-
IKBKB	+	+	-
IKBKE	+	+	-
IKBKG	+	+	-
IL10RB	+	-	-
IL15RA	+	-	-
IL1A	+	+	+
IL1B	+	+	+
IL1R1	+	+	+
IL1R2	+	+	-
IL1RAP	+	+	-
IL1RL2	+	-	-
IL1RN	+	-	-
IL21R	+	-	-
IL2RG	+	+	-
IL3	+	+	-
IL3RA	+	+	-
IL6R	+	+	-
INPP5D	+	-	-
IQSEC1	-	-	+
IRAK1	+	+	-
IRAK2	+	+	-
IRAK3	+	+	-
IRAK4	+	+	-
IRF1	+	+	-
IRF2	+	+	-
IRF3	+	+	-
IRF4	+	-	-
IRF6	+	+	-
IRF7	+	+	-
IRF8	+	-	-
ISLR2	-	+	-
ITGA6	+	+	-
ITGA7	-	+	-
ITGAM	+	+	+
ITGAV	+	+	+
ITGAX	+	+	-
ITGB5	+	+	-
JAG1	+	+	-
JAM2	+	+	-
JARID2	-	+	-
JUN	+	+	+
KAT2A	-	+	-
KAT2B	-	+	-
KCND1	+	+	-
KCNJ10	-	+	-
KCNK13	+	+	-
KDM1A	-	+	-
KDM1B	-	+	-
KDM2A	-	+	-
KDM2B	-	+	-
KDM3A	-	+	-
KDM3B	-	+	-
KDM4A	-	+	-
KDM4B	-	+	-
KDM4C	-	+	-
KDM4D	-	+	-
KDM5A	-	+	-
KDM5B	-	+	-
KDM5C	-	+	-
KDM5D	-	+	-
KDM6A	-	+	-
KIF2C	+	+	-
KIR3DL1	+	-	-
KIT	+	+	-
KLRB1	+	-	-
KLRD1	+	-	-
KLRK1	+	-	-
KMT2A	-	+	-
KMT2C	-	+	-
LACC1	+	-	-
LAG3	-	-	-
LAIR1	+	-	-
LAMP1	+	-	+
LAMP2	-	-	+
LCN2	+	+	-
LDHA	+	-	-
LDLRAD3	+	-	-
LFNG	+	+	-
LGMN	+	-	-
LIG1	-	+	-
LILRB4	+	-	-
LINGO1	-	+	-
LMNA	+	+	-
LMNB1	+	+	+
LOX	+	+	-
LRG1	+	-	-
LRRC25	-	-	-
LRRC3	+	-	-
LSR	-	-	+
LST1	+	-	-
LTA	+	+	-
LTB	+	-	-
LTBR	+	+	-
LTC4S	+	-	-
LY9	-	-	-
LYN	+	+	+
MAFB	-	+	-
MAFF	+	-	-
MAG	-	+	-
MAL	-	+	-
MAN2B1	+	-	-
MAP1LC3A	-	-	+
MAP2K1	+	+	+
MAP2K4	+	+	+
MAP3K1	+	+	-
MAP3K14	+	+	-
MAPK10	+	+	+
MAPK12	+	+	-
MAPK14	+	+	+
MAPT	-	+	+
MARCO	+	+	+
MAVS	+	-	-
MB21D1	+	-	-
MBD2	-	+	-
MBD3	-	+	-
MCM2	+	+	-
MCM5	+	+	-
MCM6	-	+	-
MDC1	-	+	-
MDM2	+	+	+
MEF2C	+	+	-
MERTK	+	-	+
MFGE8	-	-	+
MGMT	-	+	+
MMP12	+	+	-
MMP14	+	+	+
MOBP	-	+	-
MOG	-	+	-
MPEG1	+	-	-
MPG	-	+	-
MR1	+	-	-
MRE11	-	+	-
MS4A1	-	-	-
MS4A2	+	-	-
MS4A4A	-	-	-
MSH2	-	+	-
MSN	-	-	+
MSR1	+	+	-
MVP	+	-	-
MYC	+	+	-
MYCT1	-	-	-
MYD88	+	+	-
MYORG	-	-	-
MYRF	-	+	-
NBN	-	+	+
NCAPH	+	+	-
NCF1	+	+	+
NCOR1	-	+	-
NCOR2	-	+	-
NCR1	+	-	-
NEFL	+	+	-
NFE2L2	-	-	+
NFKB1	+	+	+
NFKB2	+	+	-
NFKBIA	+	+	-
NFKBIE	+	+	-
NGF	-	+	-
NGFR	+	+	+
NINJ2	-	+	-
NKG7	-	-	-
NLGN1	-	+	-
NLGN2	-	+	-
NLRP3	+	-	-
NOD1	+	-	+
NOSTRIN	-	-	-
NPL	+	-	-
NPNT	+	-	-
NPTX1	-	+	-
NQO1	-	-	+
NRGN	-	+	-
NRM	+	-	-
NRP2	+	+	-
NTHL1	-	+	-
NWD1	-	+	-
OAS1	+	-	-
OGG1	-	+	-
OLFML3	-	+	-
OPALIN	-	+	-
OPTN	+	+	+
OSGIN1	-	-	+
OSMR	+	+	-
P2RX7	+	+	-
P2RY12	+	-	-
PACSIN1	+	-	-
PADI2	-	+	-
PAK1	+	+	-
PARP1	+	+	+
PARP2	-	+	-
PCNA	-	+	-
PDPN	-	+	-
PECAM1	-	+	-
PEX14	-	-	+
PIK3CA	+	+	+
PIK3CB	+	+	+
PIK3CD	+	+	+
PIK3CG	+	+	-
PIK3R1	+	+	+
PIK3R2	+	+	+
PIK3R5	+	+	-
PILRA	+	-	-
PILRB	+	-	-
PINK1	-	-	+
PLA2G4A	-	+	+
PLA2G5	-	+	+
PLCG2	+	+	-
PLD1	-	+	+
PLD2	-	+	+
PLEKHB1	-	+	-
PLEKHM1	-	+	-
PLLP	-	+	-
PLP1	-	+	-
PLXDC2	-	+	-
PLXNB3	-	+	-
PMP22	+	-	-
PMS2	-	+	-
PNOC	-	-	-
POLE	-	+	-
PPFIA4	+	+	-
PPP3CA	+	+	-
PPP3CB	+	+	-
PPP3R1	+	+	-
PPP3R2	+	+	-
PRDX1	-	-	+
PRF1	+	+	-
PRKACA	+	+	+
PRKACB	+	+	+
PRKAR1A	-	+	-
PRKAR2A	-	+	-
PRKAR2B	-	+	-
PRKCE	-	+	+
PRKCQ	+	+	+
PRKDC	+	+	-
PROS1	-	-	+
PSEN2	+	+	-
PSMB8	+	+	-
PTEN	+	+	+
PTGER3	+	+	-
PTGER4	+	+	-
PTGS2	+	+	+
PTMS	+	-	-
PTPN6	+	+	-
PTPRC	+	+	-
PTTG1	-	+	-
PTX3	-	+	-
PYCARD	+	+	-
RAB6B	+	-	-
RAB7A	+	-	+
RAC1	+	+	+
RAC2	+	+	+
RAD1	-	+	-
RAD17	-	+	-
RAD50	-	+	+
RAD51	-	+	-
RAD51B	-	+	-
RAD51C	-	+	-
RAD9A	-	+	-
RAG1	-	+	-
RALA	-	+	+
RALB	-	+	+
RAPGEF3	+	-	+
RB1CC1	-	-	+
RBFOX3	-	+	-
RELA	+	+	+
RELB	+	+	-
RELN	-	+	-
RGL1	+	+	-
RHOA	-	+	+
RIPK1	+	+	-
RIPK2	+	+	-
RNF8	-	+	-
RPA1	-	+	+
RPL28	+	-	-
RPL29	+	-	-
RPL36AL	+	-	-
RPL9	+	-	-
RPS10	+	-	-
RPS2	+	-	-
RPS21	+	-	-
RPS3	+	-	-
RPS9	+	-	-
RRM2	+	+	-
RSAD2	+	-	-
RTN4RL1	+	-	-
S100A10	-	+	-
S100A12	+	-	-
S100B	+	+	-
S1PR3	-	+	-
S1PR4	-	+	-
S1PR5	-	+	-
SALL1	-	+	-
SELL	+	+	-
SERPINA3	-	+	-
SERPINE1	-	+	+
SERPINF1	+	+	-
SERPING1	-	+	-
SESN1	-	+	-
SESN2	-	+	-
SETD1A	-	+	-
SETD1B	-	+	-
SETD2	-	+	-
SETD7	-	+	-
SETDB1	-	+	-
SFTPD	+	-	+
SH2D1A	+	-	-
SHANK3	-	+	-
SIGLEC1	+	+	+
SIGLEC8	+	-	-
SIN3A	-	+	-
SIRT1	-	+	+
SLAMF8	+	-	-
SLAMF9	+	-	-
SLC10A6	-	+	-
SLC17A6	-	+	-
SLC17A7	-	+	-
SLC1A3	-	+	-
SLC2A1	+	-	-
SLC2A5	+	-	-
SLC44A1	+	-	-
SLC6A1	-	+	-
SLCO2B1	-	-	+
SLFN11	-	+	-
SMARCA4	-	+	-
SMARCA5	-	+	-
SMARCD1	-	+	-
SMC1A	-	+	-
SNCA	+	-	+
SOCS3	+	+	-
SOD2	+	-	+
SOX10	-	+	-
SOX4	+	+	-
SOX9	-	+	-
SPHK1	-	+	-
SPIB	-	-	-
SPINT1	+	-	-
SPP1	+	+	-
SQSTM1	+	+	+
SRGN	+	+	-
SRXN1	-	-	+
ST3GAL6	+	+	-
ST8SIA6	+	-	-
STAT1	+	+	-
STEAP4	-	+	-
STMN1	+	+	-
STX18	-	-	+
SUMO1	+	+	-
SUV39H1	-	+	-
SUV39H2	-	+	-
SUZ12	-	+	+
SYK	+	+	+
SYN2	-	+	-
SYP	-	+	-
TARBP2	-	+	-
TBC1D4	+	+	-
TBR1	-	+	-
TBX21	-	-	-
TCIRG1	-	+	+
TCL1A	-	+	-
TET1	-	+	-
TFG	-	+	-
TGFA	+	+	-
TGFB1	+	+	-
TGFBR1	+	+	-
TGM1	-	+	-
TGM2	+	-	+
TIE1	-	-	-
TIMELESS	-	+	-
TIMP1	-	+	-
TLE3	+	+	-
TLR2	+	+	-
TLR4	+	+	-
TLR7	+	-	-
TM4SF1	-	+	-
TMC7	+	-	-
TMCC3	+	-	-
TMEM100	+	-	-
TMEM119	+	-	-
TMEM144	+	-	-
TMEM173	+	-	-
TMEM204	+	-	-
TMEM206	+	-	-
TMEM37	+	-	-
TMEM64	+	-	-
TMEM88B	-	-	-
TNF	+	+	+
TNFRSF10B	+	+	-
TNFRSF11B	+	+	-
TNFRSF12A	+	-	-
TNFRSF13C	+	-	-
TNFRSF17	+	-	-
TNFRSF1A	+	+	-
TNFRSF1B	+	+	-
TNFRSF25	+	+	-
TNFRSF4	+	-	-
TNFSF10	+	+	-
TNFSF12	+	-	-
TNFSF13B	+	-	-
TNFSF4	+	-	-
TNFSF8	+	+	-
TOP2A	-	+	-
TOPBP1	-	+	-
TP53	-	+	+
TP53BP2	-	+	-
TP73	-	+	-
TPD52	+	+	-
TPSB2	-	-	-
TRADD	+	+	-
TRAF1	+	+	-
TRAF2	+	+	-
TRAF3	+	+	-
TRAF6	+	+	+
TRAT1	+	+	-
TREM1	+	-	-
TREM2	+	-	-
TRIM47	+	-	-
TRPA1	+	-	-
TRPM4	+	-	-
TSPAN18	+	-	-
TTR	-	+	-
TUBB3	+	+	-
TUBB4A	+	+	-
TXNRD1	-	-	+
TYROBP	+	-	-
UGT8	-	+	+
ULK1	-	-	+
UNG	-	+	-
UTY	-	+	-
VAMP7	-	+	+
VAV1	+	+	+
VEGFA	+	+	+
VIM	-	+	-
VPS4A	-	+	+
VPS4B	-	+	+
WAS	+	-	+
WDR5	-	+	-
XCL1	+	-	-
XIAP	+	+	-
XRCC6	+	+	-
ZBP1	+	-	-
ZNF367	+	-	-
			LBL-10496-01

## Sheet: Summary
nCounter® Human Neuroinflammation Panel - Summary
	Table 1. Summary of Pathway Annotations			Table 2. Summary of Themes			Table 3. Pathways and Themes
	Pathway	# Genes		Theme	# Genes		Pathway	Theme
	Adaptive Immune Response	130		Immunity and Inflammation	428		Adaptive Immune Response	Immunity and Inflammation
	Angiogenesis	41		Neurobiology and Neuropathology	509		Cytokine Signaling	Immunity and Inflammation
	Apoptosis	140		Metabolism and Stress	171		Inflammatory Signaling	Immunity and Inflammation
	Astrocyte Function	55					Innate Immune Response	Immunity and Inflammation
	Autophagy	99					Microglia Function	Immunity and Inflammation
	Carbohydrate Metabolism	10					NF-kB	Immunity and Inflammation
	Cell Cycle	69					Autophagy	Metabolism and Stress
	Cellular Stress	81					Carbohydrate Metabolism	Metabolism and Stress
	Cytokine Signaling	117					Cellular Stress	Metabolism and Stress
	DNA Damage	82					Lipid Metabolism	Metabolism and Stress
	Epigenetic Regulation	70					Angiogenesis	Neurobiology and Neuropathology
	Growth Factor Signaling	153					Apoptosis	Neurobiology and Neuropathology
	Inflammatory Signaling	102					Astrocyte Function	Neurobiology and Neuropathology
	Innate Immune Response	144					Cell Cycle	Neurobiology and Neuropathology
	Insulin Signaling	30					DNA Damage	Neurobiology and Neuropathology
	Lipid Metabolism	18					Epigenetic Regulation	Neurobiology and Neuropathology
	Matrix Remodeling	45					Growth Factor Signaling	Neurobiology and Neuropathology
	Microglia Function	187					Insulin Signaling	Neurobiology and Neuropathology
	Neurons and Neurotransmission	81					Matrix Remodeling	Neurobiology and Neuropathology
	NF-kB	60					Neurons and Neurotransmission	Neurobiology and Neuropathology
	Notch	23					Notch	Neurobiology and Neuropathology
	Oligodendrocyte Function	27					Oligodendrocyte Function	Neurobiology and Neuropathology
	Wnt	29					Wnt	Neurobiology and Neuropathology
	Table 4. Summary of Cell Type Profiling Genes
	Cell Type	# Genes
	Astrocytes	8
	B-cells	7
	CD45+ cells	1
	CD8 T cells	2
	Cytotoxic cells	9
	Dendritic cells	2
	Endothelial cells	9
	Exhausted CD8	4
	Macrophages	4
	Mast cells	4
	Microglia	6
	Neurons	6
	Neutrophils	5
	NK CD56dim cells	2
	NK cells	2
	Oligodendrocytes	15
	T-cells	6
	Th1 cells	1
	Treg	1
